# Supplementary material for: Genome-Wide Identification and Expression Analysis of Starch Biosynthesis-Related Gene Families in Wheat
Source: Int J Mol Sci. 2026 Apr 27;27(9):3876. doi: 10.3390/ijms27093876 (PMC13163915; doi:10.3390/ijms27093876)
Supplement: Supplementary file 1 [file ijms-27-03876-s001.zip]

Archive with 2 entries (2 files):
- Supp_TableS1_S13.xlsx
- Supplementary_data.zip
