# Supplementary material for: Genome-Wide Identification and Expression Analysis of Starch Biosynthesis-Related Gene Families in Wheat
Source: Int J Mol Sci. 2026 Apr 27;27(9):3876. doi: 10.3390/ijms27093876 (PMC13163915; doi:10.3390/ijms27093876)
Supplement: Supplementary file 1 [file ijms-27-03876-s001.zip › Supp_TableS1_S13.xlsx]

## Sheet: Table S1
Table S1. Characteristics and biochemical property of SSRGs.
Sequence ID	Gene Name	Number of Amino Acid	Molecular Weight	Theoretical pI	Instability Index	Aliphatic Index	Grand Average of Hydropathicity
TraesCS1A02G091500.1	TaSSIIIa.1	1629	183057	4.93	44.5	79.02	-0.473
TraesCS1A02G137200.1	TaSSc.1	751	83651.4	6.12	47.46	80.67	-0.348
TraesCS1A02G247100.1	TaISA2.1	793	85711.7	6.31	45.6	86.09	-0.03
TraesCS1A02G353300.1	TaSSIV.1	686	77770.5	5.9	37.76	87.73	-0.289
TraesCS1A02G419600.1	TaAGP1.1	522	57766.7	6.25	42.87	80.52	-0.237
TraesCS1B02G047000.1	TaAGP6.1	646	72137.5	8.68	56.88	78.39	-0.234
TraesCS1B02G119300.1	TaSSIIIa.2	1610	181303	4.91	43.8	79.72	-0.465
TraesCS1B02G257700.1	TaISA2.2	788	85511.6	6.46	47.11	87.74	-0.024
TraesCS1B02G368500.1	TaSSIV.2	913	103196	6.03	43.31	88.29	-0.368
TraesCS1B02G449700.1	TaAGP1.2	522	57796.7	6.12	43.05	80.33	-0.248
TraesCS1D02G038000.1	TaAGP6.2	648	72418.8	8.76	56.61	77.22	-0.249
TraesCS1D02G100100.1	TaSSIIIa.3	1613	181318	4.89	43.27	79.09	-0.472
TraesCS1D02G138100.1	TaSSc.2	748	83025.8	6.34	46.1	80.35	-0.373
TraesCS1D02G246300.1	TaISA2.3	789	85662.7	6.75	45.42	85.65	-0.056
TraesCS1D02G356900.1	TaSSIV.3	913	103017	5.98	42.82	89.16	-0.359
TraesCS1D02G427400.1	TaAGP1.3	522	57808.7	6.12	42.86	80.52	-0.253
TraesCS2A02G293400.1	TaSBEIIa.1	828	93629	5.4	38.9	70.53	-0.481
TraesCS2A02G310300.1	TaSBEIIb.1	714	79950.6	5.6	42.53	68.53	-0.479
TraesCS2A02G373600.1	TaGBSSII.1	599	65887.8	6.1	32.36	88.48	-0.049
TraesCS2A02G398500.1	TaAGP5.1	478	49621.3	6.6	37.31	81.8	-0.175
TraesCS2A02G468800.1	TaSSIIIb.1	1307	147034	5.01	52.65	71.61	-0.601
TraesCS2B02G309500.1	TaSBEIIa.2	590	67979.5	5.59	38.04	69.86	-0.442
TraesCS2B02G327300.1	TaSBEIIb.2	728	81684.8	5.47	41.72	71.36	-0.436
TraesCS2B02G390700.1	TaGBSSII.2	599	66059.1	6.38	32.83	87.35	-0.056
TraesCS2B02G416400.1	TaAGP5.2	428	44247.2	5.65	38.68	86.31	-0.071
TraesCS2B02G491700.1	TaSSIIIb.2	1098	124640	5.04	46.86	75.73	-0.58
TraesCS2D02G290800.1	TaSBEIIa.3	590	67943.4	5.59	37.29	69.2	-0.448
TraesCS2D02G308600.1	TaSBEIIb.3	836	94433.7	5.63	39.65	65.41	-0.511
TraesCS2D02G369800.1	TaGBSSII.3	599	66003.1	6.38	31.6	86.86	-0.057
TraesCS2D02G396000.1	TaAGP5.3	429	44297.3	5.65	37.33	87.23	-0.063
TraesCS2D02G468900.1	TaSSIIIb.3	1332	149921	4.87	51.26	73.84	-0.57
TraesCS4A02G258100.1	TaDBE.1	488	55184.5	5.73	53.58	75.39	-0.477
TraesCS4A02G418200.1	TaGBSSI.2	605	66326.2	6.81	29.31	84.61	-0.156
TraesCS4B02G056400.2	TaDBE.2	407	46627.6	5.13	52.04	76.71	-0.496
TraesCS4D02G056700.1	TaDBE.3	407	46650.7	5.33	51.2	77.64	-0.467
TraesCS4D02G317800.1	TaAGP5.4	424	43574.8	5.74	41.7	90.19	0.144
TraesCS5A02G038100.1	TaAGP7.4	662	73590.2	8.93	39.62	81.09	-0.204
TraesCS5A02G248700.1	TaISA3.1	775	86074.5	6.1	35.38	74.12	-0.428
TraesCS5A02G472000.1	TaAGP2.1	505	54804.5	8.5	35.7	87.15	-0.114
TraesCS5A02G490900.1	TaAGP5.5	422	43304.6	6.6	41.54	91.09	0.15
TraesCS5B02G039600.1	TaAGP7.5	662	73630.2	8.69	40.97	81.68	-0.197
TraesCS5B02G175800.1	TaAGP3.1	501	54666.2	5.74	37.15	88.66	-0.158
TraesCS5B02G246400.1	TaISA3.2	776	86254.8	6.13	35.72	73.53	-0.432
TraesCS5B02G460900.1	TaAGP6.3	445	51070.4	5.85	36.38	74.47	-0.31
TraesCS5B02G484700.1	TaAGP2.2	502	54645.4	8.5	31.78	88.84	-0.11
TraesCS5D02G182600.1	TaAGP3.2	501	54665.1	5.53	37.39	88.84	-0.154
TraesCS5D02G255800.1	TaISA3.3	776	86226.7	6.07	35.56	73.16	-0.439
TraesCS5D02G462400.1	TaAGP6.4	644	71433.4	6.15	39.02	78.52	-0.227
TraesCS5D02G484500.1	TaAGP2.3	315	33941	9.3	35.59	90.16	-0.036
TraesCS6A02G307800.1	TsSSIIb.1	676	73974.6	6.27	39.42	80.81	-0.239
TraesCS6B02G336400.1	TsSSIIb.2	674	73548.1	6.27	41.5	80.18	-0.25
TraesCS6D02G287000.1	TsSSIIb.3	663	72271.8	6.63	36.06	81.81	-0.237
TraesCS7A02G070100.1	TaGBSSI.1	604	66525.6	7.5	25.5	86.8	-0.154
TraesCS7A02G120300.1	TaSSI.1	644	70813.6	5.73	39.36	81.49	-0.187
TraesCS7A02G133500.1	TaPUL3.1	962	105962	5.57	34.14	79.49	-0.274
TraesCS7A02G189000.1	TaSSIIa.1	796	86979.1	6.2	46.65	75.16	-0.406
TraesCS7A02G251400.1	TaISA1.1	790	88718.4	5.72	40.26	69.59	-0.343
TraesCS7A02G287400.1	TaAGP4.1	473	52077.3	5.53	35.39	90.76	-0.219
TraesCS7A02G309500.1	TaAGP7.1	632	71587.2	8.74	42.14	82.99	-0.212
TraesCS7A02G336400.1	TaSBEI.1	914	105036	6.23	39.21	70.51	-0.547
TraesCS7A02G549100.1	TaSBEIa.1	790	89872	6.25	28.61	62.48	-0.549
TraesCS7B02G018600.1	TaSSI.2	521	58222.3	5.95	30.5	78.77	-0.22
TraesCS7B02G034600.1	TaPUL3.2	955	104967	5.44	32.5	80.69	-0.263
TraesCS7B02G093800.1	TaSSIIa.2	777	84566.4	6	44.6	75.48	-0.392
TraesCS7B02G139700.1	TaISA1.2	762	85303.4	5.6	40.61	69.74	-0.333
TraesCS7B02G183300.1	TaAGP4.2	514	56289.4	6.4	37.47	90.04	-0.148
TraesCS7B02G209500.1	TaAGP7.2	632	71600.2	8.74	42.49	82.83	-0.212
TraesCS7B02G248000.1	TaSBEI.2	914	104905	6.24	38.97	70.62	-0.536
TraesCS7B02G472500.1	TaSBEIa.2	798	90203.5	6.11	31.37	66.74	-0.479
TraesCS7D02G064300.1	TaGBSSI.3	604	66269.3	7.49	27.99	86.34	-0.137
TraesCS7D02G117800.1	TaSSI.3	655	72066.2	5.76	39.24	83.11	-0.152
TraesCS7D02G133100.1	TaPUL3.3	963	105771	5.31	33.16	79.29	-0.266
TraesCS7D02G190100.1	TaSSIIa.3	799	86944.9	6.14	44.31	74.29	-0.394
TraesCS7D02G249500.1	TaISA1.3	791	88822.5	5.65	39.91	69.53	-0.341
TraesCS7D02G284900.1	TaAGP4.3	514	56265.4	6.4	37.74	90.8	-0.147
TraesCS7D02G306200.1	TaAGP7.3	632	71633.3	8.82	43.06	82.22	-0.216
TraesCS7D02G344000.1	TaSBEI.3	914	104889	6.19	39.29	70.73	-0.537
TraesCS7D02G535400.1	TaSBEIa.3	807	91116.4	6.07	31.48	64.67	-0.521
Note: In this study, gene nomenclature was conducted in accordance with the clade structure of the phylogenetic tree and the functional classification of starch synthases. Within each phylogenetic clade, genes were sequentially named in ascending order based on the numerical values of their IDs in the reference genome (IWGSC RefSeq v1.1).

## Sheet: Table S2
Table S2. The chromosome location of SSRGs.
Gene ID	Gene Name	Start(MB)	End(MB)	Location of chromosome
TraesCS1A02G419600.1	TaAGP1.1	576370933	576375876	1A
TraesCS1B02G449700.1	TaAGP1.2	668128722	668133731	1B
TraesCS1D02G427400.1	TaAGP1.3	479889259	479894164	1D
TraesCS5A02G472000.1	TaAGP2.1	649187292	649191949	5A
TraesCS5B02G484700.1	TaAGP2.2	656228370	656233066	5B
TraesCS5D02G484500.1	TaAGP2.3	520719262	520721681	5D
TraesCS5B02G175800.1	TaAGP3.1	321619757	321624983	5B
TraesCS5D02G182600.1	TaAGP3.2	283489428	283493808	5D
TraesCS7A02G287400.1	TaAGP4.1	342609326	342617585	7A
TraesCS7B02G183300.1	TaAGP4.2	290014254	290020193	7B
TraesCS7D02G284900.1	TaAGP4.3	305827349	305833533	7D
TraesCS2A02G398500.1	TaAGP5.1	651801546	651803391	2A
TraesCS2B02G416400.1	TaAGP5.2	595125454	595126740	2B
TraesCS2D02G396000.1	TaAGP5.3	507049353	507051099	2D
TraesCS4D02G317800.1	TaAGP5.4	482690019	482691293	4D
TraesCS5A02G490900.1	TaAGP5.5	659878952	659881032	5A
TraesCS1B02G047000.1	TaAGP6.1	26782156	26786443	1B
TraesCS1D02G038000.1	TaAGP6.2	18159132	18163387	1D
TraesCS5B02G460900.1	TaAGP6.3	636652670	636656259	5B
TraesCS5D02G462400.1	TaAGP6.4	506095680	506099205	5D
TraesCS7A02G309500.1	TaAGP7.1	437404562	437409852	7A
TraesCS7B02G209500.1	TaAGP7.2	382329906	382335032	7B
TraesCS7D02G306200.1	TaAGP7.3	387335482	387339869	7D
TraesCS5A02G038100.1	TaAGP7.4	35258506	35262458	5A
TraesCS5B02G039600.1	TaAGP7.5	44626491	44630614	5B
TraesCS4A02G258100.1	TaDBE.1	570981287	570985759	4A
TraesCS4B02G056400.2	TaDBE.2	45773217	45777867	4B
TraesCS4D02G056700.1	TaDBE.3	31817808	31822553	4D
TraesCS7A02G070100.1	TaGBSSI.1	35765406	35769104	7A
TraesCS4A02G418200.1	TaGBSSI.2	688097145	688100962	4A
TraesCS7D02G064300.1	TaGBSSI.3	35595505	35599537	7D
TraesCS2A02G373600.1	TaGBSSII.1	616978080	616983373	2A
TraesCS2B02G390700.1	TaGBSSII.2	555321204	555324590	2B
TraesCS2D02G369800.1	TaGBSSII.3	474500178	474505361	2D
TraesCS7A02G251400.1	TaISA1.1	235460629	235468417	7A
TraesCS7B02G139700.1	TaISA1.2	175999323	176007332	7B
TraesCS7D02G249500.1	TaISA1.3	220970419	220978648	7D
TraesCS1A02G247100.1	TaISA2.1	438365795	438368421	1A
TraesCS1B02G257700.1	TaISA2.2	453513166	453515532	1B
TraesCS1D02G246300.1	TaISA2.3	338940785	338943848	1D
TraesCS5A02G248700.1	TaISA3.1	462862242	462873957	5A
TraesCS5B02G246400.1	TaISA3.2	427928916	427940495	5B
TraesCS5D02G255800.1	TaISA3.3	362055389	362066705	5D
TraesCS7A02G133500.1	TaPUL3.1	85611553	85621413	7A
TraesCS7B02G034600.1	TaPUL3.2	33906007	33915606	7B
TraesCS7D02G133100.1	TaPUL3.3	84259477	84274298	7D
TraesCS7A02G336400.1	TaSBEI.1	492237772	492259755	7A
TraesCS7B02G248000.1	TaSBEI.2	458339785	458366927	7B
TraesCS7D02G344000.1	TaSBEI.3	440559856	440588212	7D
TraesCS7A02G549100.1	TaSBEIa.1	723259779	723264790	7A
TraesCS7B02G472500.1	TaSBEIa.2	728689640	728694839	7B
TraesCS7D02G535400.1	TaSBEIa.3	627322122	627327437	7D
TraesCS2A02G293400.1	TaSBEIIa.1	504334128	504344701	2A
TraesCS2B02G309500.1	TaSBEIIa.2	442514284	442523542	2B
TraesCS2D02G290800.1	TaSBEIIa.3	372924177	372932745	2D
TraesCS2A02G310300.1	TaSBEIIb.1	533893908	533909912	2A
TraesCS2B02G327300.1	TaSBEIIb.2	468648740	468667761	2B
TraesCS2D02G308600.1	TaSBEIIb.3	395602930	395623439	2D
TraesCS1A02G137200.1	TaSSc.1	221695704	221708351	1A
TraesCS1D02G138100.1	TaSSc.2	189645937	189662052	1D
TraesCS7A02G120300.1	TaSSI.1	77434519	77442262	7A
TraesCS7B02G018600.1	TaSSI.2	15592400	15602503	7B
TraesCS7D02G117800.1	TaSSI.3	72936703	72947152	7D
TraesCS7A02G189000.1	TaSSIIa.1	145465456	145472269	7A
TraesCS7B02G093800.1	TaSSIIa.2	107604257	107611452	7B
TraesCS7D02G190100.1	TaSSIIa.3	144130174	144137521	7D
TraesCS1A02G091500.1	TaSSIIIa.1	84002521	84014688	1A
TraesCS1B02G119300.1	TaSSIIIa.2	141283445	141296283	1B
TraesCS1D02G100100.1	TaSSIIIa.3	87756557	87767085	1D
TraesCS2A02G468800.1	TaSSIIIb.1	712573140	712581384	2A
TraesCS2B02G491700.1	TaSSIIIb.2	690026216	690034656	2B
TraesCS2D02G468900.1	TaSSIIIb.3	574104017	574112067	2D
TraesCS1A02G353300.1	TaSSIV.1	536958431	536965909	1A
TraesCS1B02G368500.1	TaSSIV.2	598877339	598884411	1B
TraesCS1D02G356900.1	TaSSIV.3	441067006	441074814	1D
TraesCS6A02G307800.1	TsSSIIb.1	542254563	542259406	6A
TraesCS6B02G336400.1	TsSSIIb.2	591576409	591581351	6B
TraesCS6D02G287000.1	TsSSIIb.3	395694103	395700608	6D

## Sheet: Table S3
Table S3. The full-length sequences of SSRGs' proteins in wheat, rice, A. thaliana.
>TaSSIIIa.1
MEMALRPRGSLCPRSTQPLVVVRPAGRGGGLAQPFLMNGRFTRSRTLRCMVASSDPPNRKSRKMVSPQVKVISSRGYTTRLIVEPSTENIEHNNRDEETLDTYNALSSTETAEWTDTREAETAKADSSQNALSSSIIGGVDVADEDILAADLTVNSLSSITKKEVDAADKARVKEDAFELDLPATTLRSVIVDVMDHNGTVQETLRSVIVDVMDHNGTVQETLRSVIVDVMDDAADKARVEEDVFELDLSGNISSSATTVELDAVDEVGPVQDRFEATSSGNVSNSATVREVDTSDEAGNDQGIFRADLSGNVFSSSTTVEVGAVDEAGSIKDRFETDSSGNVSTSAPMWDAIDETVADQDTFEADLLGNASSCATYREVDDVVDETRSEEETFVMDLF…
>TaSSc.1
MAATSSSFFAPPPAALLRHGASPRPTAAASPSSSFRCHGRLQRPSVRVPRRRPAIPAAARPVRFCVNGVYGWPAVLRGWTKRGSRKCLCAAGAHDDAVNQVGEDADHDDDDVRVSNEALRATIRKSREVLAMHRDLLDQISEKKKLISVIEASSIHNGQEPFSGSPFSRSDAVSEGEEIGYDLQMYLDRRSQKSEIRSTHGESISGQHEYYGSLEDKLSYTDVNGSYSKDYEKGHSVTEEIDDNSSSSAAVDVMNIILVAAECAPWSKTGGLGDVAGALPKALSKRGHRVMAIVPMYGNYEEPRQIGEPKRYQVAGQDMEVKYYHAYIDGVDFVFIDNPIFHNVESEIYGGDRTVNFFLQDILKRMILLCKAAVEAPWCVPCGGFCYGDGNLVFIANDW…
>TaSSIV.1
MKLGPRDAWWEKVEKLEDLLETTANQVEHAAVILDHNHDLQDRLDKLEASLQAANISKFSCSLVDILQQKVKLVEERFQACNCEMHSQIELYEHSIVEFHDTLSKLIEESEKRSLENFTGNMPSELWSKISLLTDGWLLEKKISYNDASMLREMVHKRDSRLREAYLSYRGTENREVMDNLLKMALPGTSSGLHIAHIAAEMAPVAKVGGLADVISGLGKALQKKGHLVEIILPKYDCMQVDQVSNLRVLDVLVQSYFEGNMFNNKIWTGTVEGLPVYFIEPQHPAMFFSRAQYYGEHDDFKRFSYFSRAALELLYQSGKKVDIIHCHDWQTAFVAPLYWDVYANLGFNSARICFTCHNFEYQGTAPARDLAWCGLDVEHLDRPDRMRDNSHGRINAVK…
>TaAGP1.1
MSSMQFSSVLPLEGKACVSPVRREGSACERLKVGDSSSIRHERASRRMCNGGRGPAATGAQCVLTSDASPADTLVLRTSFRRNYADPNEVAAVILGGGTGTQLFPLTSTRATPAVPIGGCYRLIDIPMSNCFNSGINKIFVMTQFNSASLNRHIHRTYLGGGINFTDGSVEVLAATQMPGEAAGWFRGTADAVRKFIWVLEDYYKNKSIEHILILSGDQLYRMDYMELVQKHVDDNADITLSCAPVGESRASEYGLVKFDSSGRVVQFSEKPKGADLEAMKVDTSFLNFAIDDPAKYPYIASMGVYVFKRDVLLNLLKSRYAELHDFGSEILPRALHDHNVQAYVFTDYWEDIGTIRSFFDANMALCEQPPKFEFYDPKTPFFTSPRYLPPTKSDKCRI…
>TaAGP6.1
MPRRRLCRAVLAVAGAAYLAFLLLFELPLSSPSSSSSASGALTTHRSRRRELEASAFPSSRFSPLRPAFPAAVSPSPSSPPPLPIFSSLLLLPRSNATATPFDGAAADAFSAARPHLAHLQTAASASASAASPPPASPICPASISLHADKLPADGVRTVELPCGLAVGSHVTVVARPRPARPEYDPKIAQRTDSGKTPLMVSQFMVELVGTKVVDGEAPPRILHFNPRIRGDYSGKPVIEMNSCYRMQWAQSHRCEGFASRPAEETVDAQLKCEKWIRDDDNKSEESKMKWWVKRLIGRSKDVHISWPYPFGEGKLFVLTLTAGLEGYHVNVDGRHVTSFPYRTGYTLEDATGLSINGDIDIESIFASSLPSSHPSFSPERYLEMSEQWRAPPLPTEPV…
>TaSSIIIa.2
MEMSLWPRSPLCPRSRQPLVVVRPAGRGGLTQPFLMNGRFTRSRTLRCMVASSDPPNRKSRRMVPPQVKVISSRGYTTRLIVEPSNENTEHNNRDEETLDTYNALLSTETAEWTDNREAETAKADSSQNALSSSIIGEVDVADEDILAADLTVYSLSSVMKTEVDAADKARVKEDVFELDLPATTLRSVIVDVMDHNGTVQETLRSVIVDVMDDAADKARVEEDVFELDLSGNISSSATTVELDAVDEVGPVQDTFEATSSGNVSNSTTVREVDAIDEAGNDQDIFRADLSGNVFSSITTVEVGAVDEAGSIKDRFETDSSGNVSTSATMWDAIDETVADQETFEADLSGNASSCATYREVDDVVDETRSEEETFAMDLFASDSGHEKHMAVDYVGEAT…
>TaSSIV.2
MACSAAAGVEATALLSPRCPAPSPPDGRSRRRLALASRTRHRSLRAAAQRPHKSTTGADPLNNRANVRSDEAAVSAEKERQRKYNDGDGISNLQLEDLVGMIQNTEKNILLLNQARLQAMEHADKILKEKEALQRKINILETRLSEIDSQHKLSSEGNFSDSPLALEFDVLKEENIVLKEDIEFFKTKLIEVAETEEGIFKLEKERALLDASLRELESRFIAAQANMMKLGPRDAWWEKVEKLEDLLETTANQVEHAAVILDRNHDLQDRLEKLEASLQAANISKFSCSLVDLLQQKVKLVEERFQACNREMHSQIELYEHSIVEFHDTLSKLIEESEKRSLENFTGNMPSELWSKISLLTDGWLLEKKISYSDASMLREMVQKRDNRLREAYLSYRGT…
>TaAGP1.2
MSSMQFSSVLPLEGKACVSPVRREGSACERLKVGDSSSIRHDRASRRMCNGGRGPAATGAQCVLTSDASPADTLVLRTSFRRNYADPNEVAAVILGGGTGTQLFPLTSTRATPAVPIGGCYRLIDIPMSNCFNSGINKIFVMTQFNSASLNRHIHRTYLGGGINFTDGSVEVLAATQMPGEAAGWFRGTADAVRKFIWVLEDYYKNKSIEHILILSGDQLYRMDYMELVQKHVDDNADITLSCAPVGESRASEYGLVKFDSSGRVVQFSEKPKGDDLEAMKVDTSFLNFAIDDPAKYPYIASMGVYVFKRDVLLNLLKSRYAELHDFGSEILPRALHDHNVQAYVFTDYWEDIGTIRSFFDANMALCEQPPKFEFYDPKTPFFTSPRYLPPTKSDKCRI…
>TaAGP6.2
MPRRRLCRAVLVVAGAAYLAFLLLFELPFSSPSSSSSASGSLTTHRSRRRELEASAFPSSRFSPIRPAFPAAVSPSPSSPPPLPIFSSLLLLPRSNATATPFDGAAADAFSAAKPHLAHLQTAASASASTTTASPPPSSPICPASISLHADKLPADGVRTVELPCGLAVGSHVTVVARPRPARPEYDPKIAQRKDGGKTPLMVSQFMVELVGTKVVDGEAPPRILHFNPRIRGDYSGKPVIEMNSCYRMQWAQSHRCEGFASRPAEETVDAQLKCEKWIRDDDNKSEESKMKWWVKRLIGRSKDVHISWPYPFGEGKLFVLTLTAGLEGYHVNVDGRHVTSFPYRTGYTLEDATGLSLNGDIDIESIFASSLPSSHPSFSPERYLEMSEQWRAPPLPTE…
>TaSSIIIa.3
MCAHTEKQLEQKNQTKIKDRSCSRTKWLKDEGAFLPFLMNGRFTRSRTLRCMVASSDPPNRKSRKMVSPQVKVISSRGYTTRLIVEPSTENIEHNNRDEETLDTYNALLSTETAEWTDTREAETAKADSSQNALSSSIIGGVDVADEDILAADLTVNSLSSITKKEVDAVDKARVKEDVFELDLPATTLRSVIVDVMDHNGTVQETLRSVIVDVMDDAADKARVEEDVFELDLSGNISSSATTVELDAVDEVGPVQDTFEANSSGNVSNSATVREVDTSAEAGNDQGIFRADLSGNVFSSSTTVEVGAVDEAGSIKDRFETDSSGNVSTSATMWDAIDETVADQDAVEADLSGNASSCATYREVDDVVDETRSEEETFAMDLFASESGHEKHMAVDHVG…
>TaSSc.2
MAATSSSFFAPPPAALLRHGASPRPTAAASPSSSWRCHGRLQRPSVRVPRRRPATPAAARPLRFCGNGVYGWPAVPRGWTKRGPTKGLCAAGAHDDAVNQVGEGVDHDDNGVRVSNEALRATIRKSREVLAMHRDLLDQLIQIPEKKKLISIIEASSIHNGQEPFSGSPFSRSDAVSEGEEIGYDLQMYLDRRSQKSEIRSTHGESISGQHEYYGSLEGKLSNADVNGSYSKDYEKGHSVTEEINDNSSSSAAVDVMNIILVAAECAPWSKTGGLGDVAGALPKALSKRGHRVMAIVPMYGNYEEPHQIGEPKRYQVAGQDMEVKYHHAYIDGVDFVFIDNPIFHNVESEIYGGDRTDILKRMILLCKAAVEAPWCVPCGGFCYGDGNLVFIANDWHTA…
>TaSSIV.3
MACSAAAGVEATALLSPRCPAPSPPDGRSRRRLALASRTRHRSLRAAAQRPHKSTTGADPLNNRANPRSDEAAVSAEKERQRKYNDGDGISNLQLEDLVGLIQNTEKNILLLNQARLQAMEHADKILKEKEALQRKINILETRLSETNAQHKLSSEGNVSDSPLLLEFDVLKEDNILLKEDIEFFKTKLIEIAETEEGIFKLEKERALLDASLRELESRFIAAQANMMKLGPRDAWWEKVEKLEDLLETTANQVEHAAVILDHNHDLQDRLDNLEASLQAANISKFSCSLVDLLQQKVKLVEDRFQACNSEMHSQIELYEHSIVEFHDTLSKLIEESEKRSLENFTGNMPSELWSKISLLIDGWLLEKKIAYNDASMLREMVRKRDSRLREAYLSYRGT…
>TaAGP1.3
MSSMQFSSVLPLEGKACISPVRREGSASERLKVGDSSSIRHERASRRMCNGGRGPAATGAQCVLTSDASPADTLVLRTSFRRNYADPNEVAAVILGGGTGTQLFPLTSTRATPAVPIGGCYRLIDIPMSNCFNSGINKIFVMTQFNSASLNRHIHRTYLGGGINFTDGSVEVLAATQMPGEAAGWFRGTADAVRKFIWVLEDYYKNKSIEHILILSGDQLYRMDYMELVQKHVDDNADITLSCAPVGESRASEYGLVKFDSSGRVVQFSEKPKGDDLEAMKVDTSFLNFAIDDPAKYPYIASMGVYVFKRDVLLNLLKSRYAELHDFGSEILPRALHDHNVQAYVFTDYWEDIGTIRSFFDANMALCEQPPKFEFYDPKTPFFTSPRYLPPTKSDKCRI…
>TaSBEIIa.1
MATFAVSGATLGVARPAGAGGGLLPRSGSERRGGVDLPSLLLRKKDSSRAVLSRAASPGKVLVPDGESDDLASPAQPEELQIPEDIEEQTAEVNMTGGTAEKLESSEPTQGIVETITDGVTKGVKELVVGEKPRVVPKPGDGQKIYEIDPTLKDFRSHLDYRYSEYRRIRAAIDQHEGGLEAFSRGYEKLGFTRSAEGITYREWAPGAHSAALVGDFNNWNPNADTMTRDDYGVWEIFLPNNADGSPAIPHGSRVKIRMDTPSGVKDSISAWIKFSVQAPGEIPFNGIYYDPPEEEKYVFQHPQPKRPESLRIYESHIGMSSPWDLAQEPKINSYANFRDEVLPRIKRLGYNAVQIMAIQEHSYYASFGYHVTNFFAPSSRFGTPEDLKSLIDRAHELG…
>TaSBEIIb.1
MASPAFAVSAAGLARPSAPRSGGPERRGRGVELQSPSLLFGRNKGTRSPRAVGVGGSGWRVVMRAGGPSGEVMIPDGGSGGTPPSIDGPVQFDSDDLKVPFIDDETSLQDGGEDTIWSSETNQVTEEIDAEGTSRMDKESSTGEKLRILPPPGNGQQIYEIDPTLRDFKYHLEYRYSLYRRIRSDIDEHKGGMDVFSRGYEKFGFVRSAEGITYREWAPGADSAALVGDFNNWDPNADHMSKNDLGIWEIFLPNNADGSPPIPHGSRVKVRMGTPSGTKDSIPAWIKYSVQTPGDIPYNGIYYDPPEEEKYVFKHPQPKRPKSLRIYETHVGMSSPEPKINTYANFRDEVLPRIKRLGYNAVQIMAIQEHSYYGSFGYHVTNFFAPSSRFGSPEDLKSL…
>TaGBSSII.1
MGSIPTYCSYQTNSVGSLKLSPHIQLQQSCNNGVMLLSMRNKTQLAKRRATNYGTHRNSSRTPAPIVCSTGMPIIFVATEVHPWCKTGGLGDVVGGLPPALAAMGHRVMTIAPRYDQYKDTWDTNVLVEVIVGDRTETVRFFHCYKRGVDHVFVDHPMFLEKVWGKTGSKLYGPTTGTDFRDNQLRFCLLCLAALEAPRVLNLNNSEYFSGPYGENVVFVANDWHTAVLPCYLKSMYKQNGIYENAKVAFCIHNIAYQGRFPRADFELLNLPESFVPSFDFVDGHVKPVVGRKINWMKAGISECDVVLTVSPHYVKELTSGPEKGVELDGVLRAKPLETGIVNGMDVVDWNPATDKYISVKYNATTVAEARALNKEILQAEVGLPVDSSIPVIVFIGRL…
>TaSSIIIb.1
MEMALRAQSPLCSRSRPVLLVRPAVPGLAQPIVKCSRFARSRLVRCMVASSDYPKRNPRRSSAPKPKGTASRGYAPRPSTESWTSTKKTEHSSADEDADLGTRNGTLSSEATEQTSTAEEEYEVEFSGNVSSSVELKGVSEEEVDQKQPPALSSTSMDVESTDESSEVDFSGNVSSSTELKGVNEVGTEEEAGQKQPPALASTSMGVESVNEATEQTSTADESSEVDFSGNVSSSVVLEVVDESETEEEADQKQSSALASTSMDSESIDRELEEYRVRISALVGASTRGKDQSSIGFHGQDKSVITSDEQDISAVDVPQQSQSVVGVTREDPTEQTTSKNLMARKHSSSEDGVGASKDANEEPLVAGDELRITEDEEQREPEMQEQVQMDVDPQALKRR…
>TaSBEIIa.2
MTRDDYGVWEIFLPNNADGSPAIPHGSRVKIRMDTPSGVKDSISAWIKFSVQAPGEIPFNGIYYDPPEEEKYVFQHPQPKRPESLRIYESHIGMSSPEPKINSYANFRDEVLPRIKRLGYNAVQIMAIQEHSYYASFGYHVTNFFAPSSRFGTPEDLKSLIDRAHELGLLVLMDIVHSHSSNNTLDGLNGFDGTDTHYFHGGPRGHHWMWDSRLFNYGSWEVLRFLLSNARWWLEEYKFDGFRFDGVTSMMYTHHGLQMTFTGNYGEYFGFATDVDAVVYLMLVNDLIHGLYPDAVSIGEDVSGMPTFCIPVPDGGVGFDYRLHMAVADKWIELLKQSDESWKMGDIVHTLTNRRWLEKCVTYAESHDQALVGDKTIAFWLMDKDMYDFMALDRPSTPR…
>TaSBEIIb.2
MASPAFAVSAAGLARPSTPRSGGAERRGRGVELQSPSLLFGRNKGTRSPRAVSVGGSGWRVVMRAGGPSGEVMIPDGGSGGTPPSIDGPVQFDSDDLKVAFIDDEPSLQDEGEDSIWSSETNQVTEEIDVEGTNIMDKESSTGEKLRIVPPPGNGQQIYEIDPTLRDFKYHLEYRYSLYRRIRSDIDEHEGGMDVFSRGYEKFGFMRSAEGITYREWAPGADSAALVGDFNNWDPNADHMSKNDLGVWEIFLPNNADGSPPIPHGSRVRMDTPSGIKDSIPAWIKYSVQTPGDIPYNGIYYDPPEEEKYVFKHPQPKRPKSLRIYETHVGMSSPEPKINTYANFRDEVLPRIKRLGYNAVQIMAIQEHSYYGSFGYHVTNFFAPSSRFGSPEDLKSLID…
>TaGBSSII.2
MGSIPNYCSYQTNSVGSLKLSPHIQFQQSCNNEVMFLSMRNKTQLAKRRATNYGTHRNSSRTPAPIVCSTGMPIIFVATEVHPWCKTGGLGDVVGGLPPALAAMGHRVMTIAPRYDQYKDTWDTNVLVEVIVGDRTETVRFFHCYKRGVDRVFVDHPMFLEKVWGKTGSKLYGPTTGTDFRDNQLRFCLLCLAALEAPRVLNLNNSEYFSGPYGENVVFVANDWHTAVLPCYLKSMYKQNGIYVNAKVAFCIHNIAYQGRFPRVDFELLNLPESFMPSFDFVDGHVKPVVGRKINWMKAGITECDVVLTVSPHYVKELTSGPEKGVELDGVLRAKPLETGIVNGMDVIDWNPATDKYISVKYNATTVAEARALNKEILQAEVGLPVDSSIPVIVFIGRL…
>TaSSIIIb.2
MDAESVNEATEHTSTADESSEVDFSGNVSSSVVLEVVDESETEEEADQKQSSASSTSMDVESIDRELEGYRVRISALVGASTQGQDQSIIGVHEQDKSVITSDEQDISAVDVPEQSQSVVAVTREDTTEQTTSEQDITEAVVEEIASKNLVARKHSSSEDGVGARKHANEEPLVAGDELRVTEDEEQHEPEMQEQVKMDVDPQALKRRLEELADKNYSIGNKCFVFPELVEADSVIDLYLNRSMSALANEPDILIKGAFNGWRWNHFTEKLHRSELTGDWWCCKLYLPKQAYRLDFVFFNGDTVYENNSYNDFVLHIESDIDEHSFEDFLLEEKQRELERLAAEEAERERQAEEERRKEEERAAMEADRAQAKAEVETTRNKLQHVLGLASRYVDNLWY…
>TaSBEIIa.3
MTRDDYGVWEIFLPNNADGSSAIPHGSRVKIRMDTPSGVKDSISAWIKFSVQAPGEIPFNGIYYDPPEEEKYVFQHPQPKRPESLRIYESHIGMSSPEPKINSYANFRDEVLPRIKRLGYNAVQIMAIQEHSYYASFGYHVTNFFAPSSRFGTPEDLKSLIDRAHELGLLVLMDIVHSHSSNNTLDGLNGFDGTDTHYFHGGPRGHHWMWDSRLFNYGSWEVLRFLLSNARWWLEEYKFDGFRFDGVTSMMYTHHGLQMTFTGNYGEYFGFATDVDAVVYLMLVNDLIHGLYPDAVSIGEDVSGMPTFCIPVPDGGVGFDYRLHMAVADKWIELLKQSDESWKMGDIVHTLTNRRWLEKCVTYAESHDQALVGDKTIAFWLMDKDMYDFMALDRPSTPR…
>TaSBEIIb.3
MAAPAFAVSAAGLARPSAPRSGGAERRGRGVELQSPSLLFGRNKGTRSPRAVGVGGSGWRVVMRAGGPSGEVMIPDGGSGGTPPSIDGPVQFDSDDLKVPFIDDETSLQDGGEDSIWSSETNQVSEEIDAEDTSRMDKESSTREKLRILPPPGNGQQIYEIDPTLRDFKYHLEYRYSLYRRIRSDIDEHEGGMDVFSRGYEKFGFMRSAEGITYREWAPGADSAALVGDFNNWDPNADHMSKNDLGVWEIFLPNNADGSPPIPHGSRVKVRMDTPSGIKDSIPAWIKYSVQTPGDIPYNGIYYDPPEEEKYVFKHPQPKRPKSLRIYETHVGMSSPEPKINTYANFRDEVLPRIKRLGYNAVQIMAIQEHSYYGSFGYHVTNFFAPSSRFGSPEDLKSL…
>TaGBSSII.3
MGSIPTYCSYQTNSVGSLKLSPHIQFQQSCNNGVMFVSMRNKTQLAKRRATNYGTHPNSSRTPAPIVCSTGMPIIFVATEVHPWCKTGGLGDVVGGLPPALAAMGHRVMTIAPRYDQYKDTWDTNVLVEVIVGDRTETVRFFHCYKRGVDRVFVDHPMFLEKVWGKTGSKLYGPTTGTDFRDNQLRFCLLCLAALEAPRVLNLNNSEYFSGPYGENVVFVANDWHTAVLPCYLKSMYKQNGIYENAKVAFCIHNIAYQGRFPRADFELLNLPESFMPSFDFVDGHVKPVVGRKINWMKAGITECDVVLTVSPHYVKELTSGPEKGVELDGVLRAKPLETGIVNGMDVVDWNPATDKYISVKYNATTVAEARALNKEILQAEVGLPVDSSIPVIVFIGRL…
>TaSSIIIb.3
MEMALRAQSPLCSRSRPVLLVRPASAAAVPGLAQSIVKCSRFTRRRLVRCMVASSDYPKRNPRRSSAPKPKGTASRGYAPRPSAESWTSTKKTEHSSADEDGDLGTSNGTLSSETTEQTSIAEEEYEVEFSGNVSSSMELKGVNEVETEEEADQKQPPALASTSMDVESTSIADESSEVDFSGNVSSSVELKGVNEVETEEEADQKQPPALASTSMDVDSVNEATEQTSTADESSEVDFSGNVSSSVVLEVVDESETEEEADQKQSSALASTSMDVESIDRELEEYRVRISALVGFSTQGQDQSIIGVHEQDKLVITSDEQDISAVDVPEESQSVVGVTREDTTEQTTSEQDITEAVVEEIASKNLVARKHSSSEDGVGASKDANEEPLVAGDELRVTE…
>TaDBE.1
MVYSCGLATSAESGGQQRIRPTALTGPVGHQKFSPKLYLTPCPTAKKRTRHPQGLTQPLPLPLPPAFVAPSDQPAHPALHAMKIAVEGCMHGELDKVYDTMQRLEAAEGIKIDLLICCGDFQAVRNESDLQCVNVPPKFRTMNSFWKYYSGQAVAPYPTIFIGGNHEAANYLWELYYGGWAAPNIYFLGFAGVVKFGNIRIGGMSGIHKQHDYYRGHHERPPYDNATIRSVYHVRHYDVLKLMHVKEPLDIFMSHDWPLGITEYGNRERLLREKPFFKEEVNERTLGSESAAKLLNKLKPPYWFSAHLHCRFPAIIQHGEDGPTTKFLALDKCLPGRNFLQVIDIPSNPGPYEIQYDEEWLAITRRFNSAFPLTRMPCTIRNEELDIEDDRQWVRSKLN…
>TaGBSSI.2
MAALVTSQLATSGTVLGITDRFRRAGFQGVRPRSPADAPLGMRTTGASAAPKQQSRKAHRGTRRCLSMVVRATGSAGMNLVFVGAEMAPWSKTGGLGDVLGGLPPAMAANGHRVMVISPRYDQYKDAWDTSVVSEIKVADEYERVRYFHCYKRGVDRVFVDHPCFLEKVRGKTKEKIYGPDAGTDYEDNQLRFSLLCQAALEAPRILDLNNNPYFSGPYGEDVVFVCNDWHTGLLACYLKSNYQSSGIYRTAKVAFCIHNISYQGRFSFDDFAQLNLPDRFKSSFDFIDGYDKPVEGRKINWMKAGILQADKVLTVSPYYAEELISGEARGCELDNIMRLTGITGIVNGMDVSEWDPAKDKFLAANYDVTTALEGKALNKEALQAEVGLPVDRKVPLVA…
>TaDBE.2
MKIAVEGCMHGELDKVYDTMQRLEAAEGIKIDLLICCGDFQAVRNESDLQCVNVPPKFRTMNSFWKYYSGQAVAPYPTIFIGGNHEAANYLWELYYGGWAAPNIYFLGFAGVVKFGNIRIGGMSGIHKQHDYYRGHHERPPYDNATIRSVYHVRHYDVLKLMHVKEPLDIFMSHDWPLGITEYGNRERLLREKPFFKEEVNERTLGSESAAKLLNKLKPPYWFSAHLHCRFPAIIQHGEDGPTTKFLALDKCLPGRNFLQVIDIPSNPGPYEIQYDEEWLAITRRFNSAFPLTRMPCTIRNEELDIEDDRQWVRSKLNARGAKTFDFAQTAPPYDPSRPIYNPPIAVPCRNPQTESFLQFLELPYLLDSSNPGGVDINVSSSQAAPALDNDDIELPDEV…
>TaDBE.3
MKIAVEGCMHGELDKVYDTMQRLEAAEGIKIDLLICCGDFQAVRNESDLQCVNVPPKFRTMNSFWKYYSGQAVAPYPTIFIGGNHEAANYLWELYYGGWAAPNIYFLGFAGVVKFGNIRIGGMSGIHKQHDYHRGHHERPPYDNATIRSVYHVRHYDVLKLMHVKEPLDIFMSHDWPLGITEYGNWERLLREKPFFTEEVHQRKLGSESAAKLLNKLKPPYWFSAHLHCRFPAIIQHGEDGPTTKFLALDKCLPGRNFLQVIDIPSNPGPYEIQYDEEWLAITRRFNSAFPLTRMPCTIRNEELDIQDDRQWVRSKLNARGAKTFDFVQTAPPYDPSRPVYNPPIAVPCRNPQTESFLQFLELPYLLDSSNPGGVDINVSSSQAAPALDNDDIELPDEV…
>TaAGP7.4
MKRARSSEIFLGGRARARRRLAPLLAAAAFAYLVFVSVKLSGLGSWEDAAAIPRPETAASRGELLQRDALERAPRGRRAAGGGATVTGYGRITGEILRRHEALGGGSRRRWGLRGNFSELERMAAEAWALGAKAWEEASAFSGDVDAIVSGDGAAVKCPTSLELGGGGEGETAAFLPCGLAVGSAVTVVATAREAVAEYVEALERSGSGNGTVMVAQFAVELRGLRASEGEDPPRILHLNPRLRGDWSRRPVLEMNTCFRMQWGKAQRCDGTPSKDDDHVDGFPRCEKWERRDMADSKETKTSSWFNRFIGRAKKPEMTWPYPFLEGKMFVLTIQAGVEGYHINVGGRHVASFPHRMGFTLEDATGLAVTGGIDVHSVYATSLPKAHPSFSLQNVLEMS…
>TaISA3.1
MDSAASTNRSPLRPAAAATARRSSSSVRPALPNRVAASRLGVAPGCGGGQFGKAQRFRSVRSTSVGAQTGNAGRIVTEERESATAGTEMPLKYSSGKASPLGVSQVESGLNFAIFSQNASSVTLCIKLPERGTKDEESEKVVEFALDCQKNKTGDIWHVSVEGLPTSGVLYGYRVNGPQGWEQGHRFDSNIILLDPYAKLVSGRNYFGVDNGKPSQPFGTYDFDSSPFDWGADYQLPHLPETDLVIYEMNVRAFTADESSGLDAAVRGSYLGFIDKIPHLLELGVNAVELLPVFEFDELELKRYPNPRDHMVNTWGYSTINFFAPMTRYASAGGGPLAASRELKQMVKALHKAGIEVILDVVYNHTNEADDANPYVTSFRGIDNKVYYMLDPKNNSQLL…
>TaAGP2.1
MDLRVAAPASVAAAARRGVLGVGCAGVRPPQGRRQCRPSVRVSVATTESSAAAAAVAASAAEDEETTNPRTVVAVILGGGAGTRLFPLTKRRAKPAVPIGGAYRLIDVPMSNCINSGINKVYVLTQFNSASLNRHLSRAYNFSNGVGFGDGFVEVLAATQRAGSEGKMWFQGTADAVRQFAWLFDDAKSKDIEDVLILSGDHLYRMDYMDFVQSHRQRNAGISICCLPIDGSRASDFGLMKIDGTGRVISFSEKPRGADLKAMQVDTTLLGLPKEEAEKKPYIASMGVYIFKKEILLNLLRWRFPTANDFGSEIIPAAAREINVKAYLFNDYWEDIGTIKSFFEANLALAEQPSKFSFYDASKPMYTSRRNLPPSMISTSKITDSIISHGCFLDKCRVE…
>TaAGP7.5
MKRARSSEIFLGGRARARRRLAPLLAAAAFAYLVFVSVKLSGLGSWEDSAAIPRPETAASRGELLQRDALERAPRGRRAAGGGAAVTGYGRITGEILRRHEALGGGSRRRWGLRGNFSELERMAAEAWALGARAWEEASAFSGDVDAIVSGDGAAVECPASLELGGGGEGETAAFLPCGLAVGSAVTVVATPREAVAEYVEALERSGSGNGTVMVAQFAVELRGLRASEGEDPPRILHLNPRLRGDWSRRPVLEMNTCFRMQWGKAQRCDGTPSKDDDHVDGFPKCEKWERRDMADSKETKTSSWFNRFIGRAKKPEMTWPYPFLEGKMFVLTIQAGVEGYHINVGGRHVASFPHRMGFTLEDATGLAVTGGIDVHSVYATSLPKAHPSFSLQNVLEMS…
>TaAGP3.1
MATATAMCATAATYGAPIPAPAPAAFSPHRAAGGRRARAVTARPRPLFSPRAVSDSRNSQTCLDPDASTSVLGIILGGGAGTRLYPLTKKRAKPAVPLGANYRLIDIPVSNCLNSNVSKIYVLTQFNSASLNRHLSRAYGNNIGGYKNDGFVEVLAAQQSPENPNWFQGTADAVRQYLWLFEEHNVMEFLILAGDHLYRMDYQKFIQAHRETDADITVAALPMDEERATAFGLMKIDDEGRIVEFSEKPKGEKLKAMMVDTTILGLDSERAKELPYIASMGIYVFSKDAMLRLLRDNFPSANDFGSEVIPGATEIGMRVQAYLYDGYWEDIGTIEAFYNANLGITKKPVPDFSFYDRSAPIYTQSRYLPPSKVLNADVTDSVIGEGCVINHCTINHSVV…
>TaISA3.2
MDSAASTNRSPLRPAAAATATARRSSSSVRPALPNRVAASRLGVAPGCGGGQFGKAQRFGSLRSTTARAQTGNAGRIVTEERESAMAGTEMPLKYSSGKASPLGVSQVESGLNFAIFSQHASSVTLCIKLPERGTKDEESEKVVEFALDCQKNKTGDIWHVSVEGLPTSGVLYGYRVNGPQGWEQGHRFDSNIILLDPYAKLVSGRNYFGLDKGPSQPFGTYDFDSSPFDWGADYQLPNLPETDLVIYEMNVRAFTADESSGLDPAVRGSYLGFIDKIPHLLELGVNAVELLPVFEFDELEFKRYPNPRDHMVNTWGYSTINFFAPMTRYASAGGGPLAASRELKQMVKALHKAGIEVILDVVYNHTNEADDANPYVTSFRGIDNKVYYMLDPKNNSQL…
>TaAGP6.3
MVSQFMMELQGLKTVDGEDPPRILHFNPRLRGDWSGKPIIEQNTCYRMQWGTSIRCEGWMSRADEETVDGMVKCEKWIQDEDQSNESKTTWWLNHLIGRTKKVSSSWPYPFVEDRLFVLTLTAGLEGYHVNVDGRHVTSFPYRIGFGLEDATGLSLNGDLDVQSVFAGTLPTTHPSFAPQKHLEMFPAWQAPPLPEEPAEIFIGILSAGNHFAERMAARKTWMSAAQKTSNVVARFFVALHARKEVNLELKKEAEFFGDIVIVPFMDSYDLVVLKTVAICEYGVRAVSAKYIMKCDDDTFVRLDAVMAEIKKIPTGRSLYIGNMNYRHNPLRIGKWAVTYEEWPEEDYPTYANGPGYVISADIADSIVSEFTDHKLRLFKMEDVSMGMWVGRFNHTRPV…
>TaAGP2.2
MDLRVAAPASVAAAARRGVLGCARVRPLQGRRQCRPSVRVSVATTESAAAAAVAASAAEDDETTNPRTVVAVILGGGAGTRLFPLTKRRAKPAVPIGGAYRLIDVPMSNCINSGINKVYVLTQFNSASLNRHLSRAYNFSNGVGFGDGFVEVLAATQRPGSEGKTWFQGTADAVRQFAWLFDDAKSKDIEDVLILSGDHLYRMDYMDFVQSHRQRDAGISICCLPIDGSRASDFGLMKIDDTGRVISFSEKPRGADLKAMQVDTTLLGLLKEEAEKKPYIASMGVYIFKKEILLNLLRWRFPTANDFGSEIIPAAAREINVKAYLFNDYWEDIGTIKSFFEANLALAEQPSKFSFYDASKPMYTSRRNLPPSMISGSKITDSIISHGCFLDKCRVEHSV…
>TaAGP3.2
MAMATAMGATAATYGAPIPAPAPAAFSPHRAAGGRRVRAVTARPRPLFSPRAVSDSRNSQTCLDPDASTSVLGIILGGGAGTRLYPLTKKRAKPAVPLGANYRLIDIPVSNCLNSNVSKIYVLTQFNSASLNRHLSRAYGNNIGGYKNDGFVEVLAAQQSPENPDWFQGTADAVRQYLWLFEEHNVMEFLILAGDHLYRMDYQKFIQAHRETDADITVAALPMDEERATAFGLMKIDDEGRIVEFSEKPKGEKLKAMMVDTTILGLDSERAKELPYIASMGIYVFSKDAMLRLLRDNFPSANDFGSEVIPGATEIGMRVQAYLYDGYWEDIGTIEAFYNANLGITKKPVPDFSFYDRSAPIYTQSRYLPPSKVLNADVTDSVIGEGCVINHCTINHSVV…
>TaISA3.3
MDSAASTNRSPLRPAAAATATARRSSSSVRPALPNRVAASRLGVAPGCGGGQFGKAQRFGSVRSTLARAQTGNAGRIVTEERESAMAGTEMPLKYSSGKASPLGVSQDESGLNFAIFSQHASSVTLCIKLPERGTKDEESEKAVEFALDCQKNKTGDIWHVSVEGLPTSGVLYGYRVNGPQGWEQGHRFDSNIVLLDPYAKLVSGRNYFGLDKGPSQPFGTYDFDSSPFDWGADYQLPNLPETDLVIYEMNVRAFTADESSGLDPAVRGSYLGFIDKIPHLLELGVNAVELLPVFEFDELEFKRYPNPRDHMVNTWGYSTINFFAPMTRYASAGGGPLAASRELKQMVKALHKAGIEVILDVVYNHTNEADDANPYVTSFRGIDNKVYYMLDPKNNSQL…
>TaAGP6.4
MRRGMAAAAPSRRRAVQGFAAFFILAYALFQVLLASPPSLPLPGAAGAGARHLHVDGDDAAAGRGAPARPSVRAHREALEAAPSGIVSGLDLGRLNSSRAGGSLRKVAAEAAAAGARVFADLYALGGASLPDPLDEEDRAKCPHSIVLAGDEFRARGRTVELPCGLTLGSYITVAATPYAAHPEQDPKIAQLREGEEPLMVSQFMMELQGLKTVDGEDPPRILHFNPRLHGDWSGKPVIEQNTCYRMQWGTSIRCEGWMSRADEETVDGMVKCEKWIQDEDQSNESKTSWWLNHLIGRTKKVSSSWPYPFVEDRLFVLTLTAGLEGYHVNVDGRHVTSFPYRIGFGLEDATGLSLNGDLDVQSVFAGTLPTTHPSFAPQKHLEMFPAWQAPPLPEEPAE…
>TaAGP2.3
MDLRVAAPASVAAAARRGVLGVGCARVRPLQGRRQCRPSVRVSVATTESAAAAAAVAASAAEDEETTNPRTVVAVVLGGGAGTRLFPLTKRRAKPAVPIGGAYRLIDVPMSNCINSGINKVYVLTQFNSASLNRHLSRAYNFSNGVGFGDGFVEVLAATQRPGSEGKTWFQGTADAVRQFAWLFDDAKSKDIEDVLILSGDHLYRMDYMDFVQSHRQRDAGISICCLPIDGSRASDFGLMKIDDTGRVISFSEKPRGADLKAMQVDTTLLGLPKEEAEKKPYIASMGVYIFKKEILLNLLRSDGVFPLQMILGLK
>TsSSIIb.1
MLGHIASSSAAFLLLVASSSSSRRWRSSSPRSFGAAGTRLHWERRGFSRDGSVPCRRVSAAAAVAGGEEGAGKAIAGEGSRQAASGQRGKLEAAENEDAVSQKSVASAPRPDSTVAEQHWAAGSRSEVDPSAPVSAAASGYWKDVVVAEQVGAKVDAGGDAAKVWSSPVDSENMGSAPLAGPNVMNVIVVASECAPFCKTGGLGDVVGALPKALARRGHRVMVVIPKYGDYGEARDLGVRKRYKVAGQDSEVSYFHSYIDGVDFVFLEAPPFRHRHNDIYGGERPDVLKRMILFCKAAVEVPWYAPCGGTIYGDGNLVFIANDWHTALLPVYLKAYYRDNGLMQYTRSVLVIHNIAHQGRGPVDDFNIMDLPEHYMDHFKLYDPLGGQHNNVFAAGLKM…
>TsSSIIb.2
MSGYIASSSAAFLLLVASSSCSSSSPRRWRSSSPRSFAAAGTRLHWERRGFSRDGPVPCRSPCAAAGGEDGAAAGESSKEGVAGLRGKLKAAENEDPVSQKSVASAPRLDSSVAEQNGAAATRSKADPSAPVSAAASGYWKDVVVAEQVGTKVDTGGDAAEVSRSPVDSENKGSAPLAGPNVMNVIVVASECAPFCKTGGLGDVVGALPKALARRGHRVMVVIPKYGDYAEARDLGVRKRYKVAGQDSEVSYFHSYIDGVDFVFLEAPPFRHRHNDIYGGERPDVLKRMILFCKAAVEVPWYAPCGGTIYGDGNLVFIANDWHTALLPVYLKAYYRDNGLMQYTRSVLVIHNIAHQGRGPVDDFNIMDLPDHYMGHFKLHDPLGGEHNNVFAAGLKMAD…
>TsSSIIb.3
MSGYIASSSAAFLLLVASSSSSTSPRRLRSSALRSYGAAGTPLHWARRGFSRDGLVPCRRGSAGESSRQGVSGQRGKLKAAENEDAVSQKAAASAPRLNSSAAEQNGAAGSKSEVDPSAPLSAAASGYWKDVVVAEQVGAKVDTGGDAAEVSSSPVDSKNMGPGPLAGPNVMNVIVVASECAPFCKTGGLGDVVGALPKALARRGHRVMVVIPKYGDYAEARDLGVRKRYKVAGQDSEVSYFHSYIDGVDFVFLEAPPFRHRHNDIYGGERPDVLKRMILFCKAAVEVPWYAPCGGTIYGDGNLVFIANDWHTALLPVYLKAYYRDNGLMQYTRSVLVIHNIAHQGRGPVDDFNIMDLPAHYIDHFKLHDPLGGEHNNVFAAGLKMADRVVTVSHGYMW…
>TaGBSSI.1
MAALVTSQLATSGTVLSVTDRFRRPGFQGLRPRNPADAALGMRTVGASAAPKQSRKPHRFDRRCLSMVVRATGSGGMNLVFVGAEMAPWSKTGGLGDVLGGLPAAMAANGHRVMVISPRYDQYKDAWDTSVISEIKVVDRYERVRYFHCYKRGVDRVFVDHPCFLEKVRGKTKEKIYGPDAGTDYEDNQQRFSLLCQAALEVPRILDLNNNPHFSGPYGEDVVFVCNDWHTGLLACYLKSNYQSNGIYRTAKVAFCIHNISYQGRFSFDDFAQLNLPDRFKSSFDFIDGYDKPVEGRKINWMKAGILQADKVLTVSPYYAEELISGEARGCELDNIMRLTGITGIVNGMDVSEWDPIKDKFLTVNYDVTTALEGKALNKEALQAEVGLPVDRKVPLVAF…
>TaSSI.1
MAATGVGAGCLAPSVRLRADPAHRATACVVRARLRRVARGRYVAELSREGPAARPAQQQLAPPVVPGFLAPPPPAPAQSPAPTQPPLPDAGVGELAPDLLLEGIAEDSIDSIIVTASEQDSEIMDANEQPQAKITRSIVFVTGEAAPYAKSGGLGDVCGSLPIALAARGHRVMVVMPRYLNGSSDKNYAKALYTAKHIQIPCFGGSHEVTFFHEYRDNVDWVFVDHPSYHRPGSLYGDNFGAFGDNQFRYTLLCYAACEAPLILELGGYIYGQNCMFVVNDWHASLVPVLLAAKYRPYGVYRDSRSTLVIHNLAHQGVEPASTYPDLGLPPEWYGALEWVFPEWARRHALDKGEAVNFLKGAVVTADRIVTVSQGYSWEVTTAEGGQGLNELLSSRKSV…
>TaPUL3.1
MPMPMRTMLLRHLSPAPALPNPRRSSASSPQRRPARARPPPLHSARATALRARRTPMAAGETGASVSVSAAEAEAEATQAFMPDARAYWVTSDLIAWNVSEQEAASVYLYASRTAAMGLSPSNGGIQGYDSKVELQPESAGLPETVTQKFPFISSYRAFRVPSSVDVASLVKCQLVIASFADGKHVDVTGLQLPGVLDDIFAYTGPLGAVFREDSVSLHLWAPTAQDVSVCFFDGPAGPVLETVQLKESNGVWSVTGPREWENRYYLYEVDVYHPTKAQVLKCLAGDPYARGLSANGARTWLVDINNETLKPASWDELADEKPKLDSFSDITIYELHIRDFSAHDGTVDSDSCGGFRAFAYQASAGMQHLRKLSDAGLTHVHLLPSFHFAGVDDIKSNW…
>TaSSIIa.1
MSSAVASAASFLALASASPGRSRRRARVSAPPPHAGAGRLHWPPWPPQRTARDGGVAARAAGKKDARVDDDAASARQPRARRGGAATKRRDPVKTLDRDAAEGGAPAPPAPRQDAARPPSMNGTPVNGENKSTGGGGATKDSGLPAPARAPHPSTQNRVPVNGENKANVASPPTSIAEVVAPDSAATISISDKAPESVVPAEKPPPSSGSNFVVSASAPRLDIDSDVEPELKKGAVIVEEAPNPKALSPPAAPAVQEDLWDFKKYIGFEEPVEAKDDGWAVADDAGSFEHHQNHDSGPLAGENVMNVVVVAAECSPWCKTGGLGDVAGALPKALAKRGHRVMVVVPRYGDYEEAYDVGVRKYYKAAGQDMEVNYFHAYIDGVDFVFIDAPIFRHRQEDI…
>TaISA1.1
MTMMAMAKAPCLCARPSLAARTRRPGPGPAPRLRRWRPNATAGKGVGEVCAAVVEVATKAEDEGEEDEPVAEDRYALGGACRVLAGMPTPLGATALAGGVNFAVYSGGATAAALCLFTPEDLKADRVTEEVPLDPLMNRTGNVWHVFIEGELQDMLYGYRFDGTFAPHCGHYLDVSNVVVDPYAKAVISRGEYGVPARGNNCWPQMAGMIPLPYSTFDWEGDLPLRYPQKDLVIYEMHLRGFTKHDSSNVEHPGTFIGAVSKLDYLKELGVNCIELMPCHEFNELEYSTSSSKMNFWGYSTINFFSPMTRYTSGGIKNCGRDAINEFKTFVREAHKRGIEVILDVVFNHTAEGNENGPILSFRGVDNTTYYMLAPKGEFYNYSGCGNTFNCNHPVVRQF…
>TaAGP4.1
MDVPLASKTFPSPSPSKREQCNVDGHKSSSKHADLNPHANDSVLGIILGGGAGTRLYPLTKKRAKPAVPLGANYRLIDIPVSNCLNSNISKIYVLTQFNSASLNRHLSRAYGSNIGGYKNEGFVEVLAAQQSPDNPDWFQGTADAVRQYLWLFEEHNVMEYLILAGDHLYRMDYEKFIQAHRETDADITVAALPMDEERATAFGLMKIDEEGRIIEFSEKPKGEQLKAMMVDTTILGLDDARAKEMPYIASMGIYVISKHVMLQLLREQFPGANDFGSEVIPGATSTGMRVQAYLYDGYWEDIGTIEAFYNANLGITKKPIPDFSFYDRSAPIYTQPRHLPPSKVLDADVTDSVIGEGCVIKNCKIHHSVVGLRSCISEGAIIEDTLLMGADYYETEAD…
>TaAGP7.1
MARRWRPSHLVFVAGVAYLILISLKFRRVLDLATADLAAVDSAFSSPSSTDHLPPLLPGNSSSSNATLFQVQPFWHRYDRVSLPDIAARNRSALDRMADDAWSLGLTAWEDAAAFAGDPWELAAVDAASTDKCPAAVSVRARGRVVFLPCGLAAGSAVTVIGTPRSAHKEYVPQLARMRQGDGTVHVSQFMVELQGLRAVDGEDPPRILHLNPRLRGDWSQRPIIEHNTCYRMQWGSAQRCDGLQPEDNDDKVDGFTKCEKWIRDDIVDTKESKTTSWLKRFIGRAKKPAMTWPFPFVEDRLFVLTIQAGVEGFHIYVGGRHVTSFPYRPGFTLEDATGLYVKGDVDVHSVYATALPMSHPSFSLQQVLEMSDKWRSQPLPRDPVYLFIGILSASNHFA…
>TaSBEI.1
MASCPLFLLAPQPPPPLVTARHCPSPLSGRAHPRISYGAPRLRRRQSCRCSSSPSSSSSSSSGPRERSPRPRQQKQRTEQRPGRGSAVDPVCFLVKTGVSDRAFAQFLRDRHKALKDRRWELYSRFIDLKEGSSGYELLGMHRHRQHRVDFMDWAPGARYCSLIGDFNQWSATENCAREGHLGHDDFGYWFVILEDKLREGQEPDEYFFQEYNYVDDYDKGDNGVDAKDLIRRMNEEYWEPGEVTSRKSRWETVAKLYEQMFGPNGPQTEEELGEIPDAETRYKNWKATQKDESSSSSPSYDIIDTGQEFDIFNVVTDRASFEKFQAKATPLAYWVEMRKGRKAWIEKYVPAISHKDKYRIYFNTPDGALERVPAWATYVLPDAEGMQSYAVHWEPPPE…
>TaSBEIa.1
MRFRLNFSAFTRSAKSKFSVPVSAPRDYTMATAEDGFGDLPIYDLDPKFAGFKDHFSYRMKKYLEQKHSIEKYEGGLEEFSKGYLKFGINTENDATVYREWAPAAKDAQLIGDFNNWNGSGHRMTKDNFGVWSIRISHVNGKPAIPHNSKVKFRFHRGDGLWVDRVPAWIRYATFDASKFGAPYDGVHWDPPTGERYVFKHPRPRKPDAPRIYEAHVGMSGEKPEVSTYREFADNVLPRIKANNYNTVQLMAIMEHSYYASFGYHVTNFFAVSSRSGTPEDLKYLVDKAHSLGLRVLMDVVHSHASSNMTDGLNGYDVGQNTQESYFHTGERGYHKLWDSRLFNYANWEVLRYLLSNLRYWMDEFMFDGFRFDGVTSMLYNHHGINMSFAGNYKEYFGL…
>TaSSI.2
MDAKDQPQAKVTRSIVFVTGEAAPYAKSGGLGDVCGSLPIALAARGHRVMVVMPRYLNGSSDKNYAKALYTAKHIKIPCFGGSHEVTFFHEYRDNVDWVFVDHPSYHRPGSLYGDNFGAFGDNQFRYTLLCYAACEAPLILELGGYIYGQNCMFVVNDWHASLVPVLLAAKYRPYGVYRDSRSTLVIHNLAHQGVEPASTYPDLGLPPEWYGALEWVFPEWARRHALDKGEAVNFLKGAVVTADRIVTVSQGYSWEVTTAEGGQGLNELLSSRKSVLNGIVNGIDINDWNPTTDKCLPHHYSVDDLSGKAKCKAELQKELGLPVREDVPLIGFIGRLDYQKGIDLIKMAIPELMREDVQFVMLGSGDPIFEGWMRSTESSYKDKFRGWVGFSVPVSHRI…
>TaPUL3.2
MRTMLLRHLSPASALPNPRPSSASSPQRIPARARPPPLHSARATALRARRTPMAAGETGASVSVSAAEATQEFMPDARAYWVTSDLIAWNVGEQEAASVCLYASRAAAIGLSPSNGGIQGYDSKVELQPESAGLPETVTQKFPFISSYRAFRVPSSVDVASLVKYQLVVASFGADGKHVDVTGLQLPGVLDDIFAYTGPLGAVFSEESVSLHLWAPTAQDVSVCFFDGPAGPALETVQLEESNGVWSVTGPREWENRYYLYEVDVYHPTKAQVLKCLAADPYARGLSANGARTWLVDINNETLKPASWDELADEKPKLDSFSDITIYELHIRDFSAHDGTVDSDSRGGFRAFAYQASAGMQHLRKLADAGLTHVHLLPSFHFAGVDDIKSNWKFVDECE…
>TaSSIIa.2
MSSAVASAASPPHTGAGRLHWPPSPPQRTARDGAVAARAAGKKDAGIDDAAPARQPRALRGGAATKVAERRDPVKTLDRDAAEGGAPSPPAPRQEDARLPSMNGMPVNGENKSTGGGGATKDSGLPAPARAPQPSSQNRVPVNGENKANVASPPTSIAEVAAPDPAATISISDKAPESVVPAEKAPPSSGSNFVPSASAPGSDTVSDVELELKKGAVIVKEAPNPKALSPPAAPAVQQDLWDFKKYIGFEEPVEAKDDGRAVADDAGSFEHHQNHDSGPLAGENVMNVVVVAAECSPWCKTGGLGDVAGALPKALAKRGHRVMVVVPRYGDYEEAYDVGVRKYYKAAGQDMEVNYFHAYIDGVDFVFIDAPLFRHRQEDIYGGSRQEIMKRMILFCKAA…
>TaISA1.2
MTMMAMPEAPCLCARPSLAARARRPGSGPAPRLRRWRPNATAGKGVGEVCAAVVEAATKVEDEGEEDEPVAEDRYALGGACRVLAGMPAPLGATALAGGVNFAVYSGGATAAALCLFTPEDLKADRVTEEVPLDPLMNRTGNVWHVFIEGELHNMLYGYRFDGTFAPHCGHYLDVSNVVVDPYAKAVISRGEYGVPARGNNCWPQMAGMIPLPYSTFDWEGDLPLRYPQKDLVIYEMHLRGFTKHDSSNVEHPGTFIGAVSKLDYLKELGVNCIELMPCHEFNELEYSTSSSKMNFWGYSTINFFSPMTRYTSGGIKNCGRDAINEFKTFVREAHKRGIEVILDVVFNHTAEGNENGPILSFKGVDNTTYYMLAPKGEFYNYSGCGNTFNCNHPVVRQF…
>TaAGP4.2
MAMAAAASPSKILIPPHRASAATAAASTSCDSFRLLCAPRGRRQRPRGLVARSAPRRPFFFSPRAVSDSKSSQTCLDPDASTSVLGIILGGGAGTRLYPLTKKRAKPAVPLGANYRLIDIPVSNCLNSNISKIYVLTQFNSASLNRHLSRAYGSNIGGYKNEGFVEVLAAQQSPDNPDWFQGTADAVRQYLWLFEEHNVMEYLILAGDHLYRMDYEKFIQAHRETDADITVAALPMDEERATAFGLMKIDEEGRIIEFAEKPKGEQLKAMMVDTTILGLDDARAKEMPYIASMGIYVISKHVMLQLLREQFPGANDFGSEVIPGATSTGMRVQAYLYDGYWEDIGTIEAFYNANLGITKKPIPDFSFYDRSAPIYTQPRHLPPSKVLDADVTDSVIGEG…
>TaAGP7.2
MARRWRPSHLVFVAGVAYLILISLKFRRVLDLATADLAAVDSAFSSPSSTDHLPPLLPGSSSSSNATLFQVQPFWHRYDRVSLPDITARNRSALDRMADDAWSLGLTAWEDAAAFAGDPWELAAVDAASTDKCPAAVSVRARGRVVFLPCGLAAGSAVTVIGTPRPAHKEYVPQLARMRQGDGTVHVSQFMVELQGLRAVDGEDPPRILHLNPRLRGDWSQRPIIEHNTCYRMQWGSAQRCDGLQPEDNDDKVDGFTKCEKWIRDDIVDTKESKTTSWLKRFIGRAKKPAMTWPFPFVEDRLFVLTIQAGVEGFHIYVGGRHVTSFPYRPGFTLEDATGLYVKGDVDVHSVYATALPMSHPSFSLQQVLEMSDKWRSQPLPRDPVYLFIGILSASNHFA…
>TaSBEI.2
MASCPLFLLAPQPPPPLVAARHCRSPLAGSAHPLTSCRAPRLRRRQSFRCSSSPSSSSSSSSGPRERSPRPRQRKQRTEQRPGSGSAVDPVGFLVKTGVSDRAFAQFLRDRHKALKGRRWELYSRFIDLKEGSSGYELLGMHRHRQHRVDFMDWAPGARYCSLIGDFNQWSATENCAREGHLGHDDFGYWFVILEDKLREGQEPDEYFFQEYNYVDDYDKGDNGVDAKDLIRRMNEEYWEPGEVTSRKSRWETVAKLYEQMFGPNGPQTEEELGEIPDAETRYKNWKATQKDESSSSSPSYDIIDTGQEFDIFNVVTDRASFEKFQAKATPLAYWVEMRKGRKAWIEKYVPAISHKDKYRIYFNTPDGALERVPAWATYVLPDTEGMQSYAVHWEPPPE…
>TaSBEIa.2
MLCLTSSSPSLLPRPSRPAADRPGPGISGGANVRLSAVPAPSPLRWKAKSDFSAPVSAPRDYTMATAEDGVGDLPIYDLDPKFAGFKEHFSYRMKKYLEQKHSIEKYEGGLEEFSKGYLKFGINTENDATVYREWAPAAMDAQLIGDFNNWNGSGHRMTKDNFGVWSVRISHVNGKPAIPHNSKVKFRFHRGDGLWVDRVPAWIRYATFDASKFGAPYDGVHWDPPIGERYVFKHPRPRKPDAPRIYEAHVGMSGEKPEVSTYREFADNVLPRIKANNYNTVQLMAIMEHSYYASFGYHVTNFFAVSSRSGTPEDLKYLVDKAHSLGLRVLMDVVHSHASSNKTDGLNGYDVGQNTQESYFHTGERGYHKLWDSRLFNYANWEVLRFLLSNLRYWMDEF…
>TaGBSSI.3
MAALVTSQLATSGTVLGITDRFRRAGFQGVRPRSPADAALGMRTVGASAAPTQSRKAHRGTRRCLSMVVRATGSGGMNLVFVGAEMAPWSKTGGLGDVLGGLPPAMAANGHRVMVISPRYDQYKDAWDTSVVSEIKVVDKYERVRYFHCYKRGVDRVFVDHPCFLEKVRGKTKEKIYGPDAGTDYEDNQQRFSLLCQAALEVPRILNLDNNPYFSGPYGEDVVFVCNDWHTGLLACYLKSNYQSNGIYRAAKVAFCIHNISYQGRFSFDDFAQLNLPDRFKSSFDFIDGYDKPVEGRKINWMKAGILQADKVLTVSPYYAEELISGEARGCELDNIMRLTGITGIVNGMDVSEWDPTKDKFLAVNYDITTALEGKALNKEALQAEVGLPVDRKVPLVAF…
>TaSSI.3
MAATGVGAGCLAPSVRLRADPATAARASACVVRARLRRLARGRYVAELSREGPAARPAQQQQLAPPLVPGFLAPPPPAPAQSPAPTQPPLPDAGVGELAPDLLLEGIAEDSIDSIIVAASEQDSEIMDANEQPQAKVTRSIVFVTGEAAPYAKSGGLGDVCGSLPIALAARGHRVMVVMPRYLNGSSDKNYAKALYTGKHIKIPCFGGSHEVTFFHEYRDNVDWVFVDHPSYHRPGSLYGDNFGAFGDNQFRYTLLCYAACEAPLILELGGYIYGQNCMFVVNDWHASLVPVLLAAKYRPYGVYRDSRSTLVIHNLAHQGVEPASTYPDLGLPPEWYGALEWVFPEWARRHALDKGEAVNFLKGAVVTADRIVTVSQGYSWEVTTAEGGQGLNELLSSR…
>TaPUL3.3
MPMPMRTMLLRHLSPASALPNPRRSPASSPQRIPARARPPPLHSARTTALRARRTPMAAGDTGASVSVSAAEAEAESTQAFMPDARAYWVTSDLIAWNVGEQEAASVCLYASRAAEMGLSPSNGGIQGYDSKVELQPESTGLPETVTQKFPFISSYRAFSVPSSVDVASLVKCQLVVASFGADGKHVDVTGLQLPGVLDDMFAYTGPLGAVFSEESVSLHLWAPTAQGVSVCFFDGPAGPVLETVQLDESNGVWSVTGPREWENRYYLYEVDVYHPTKAQVLKCLAGDPYARGLSANGARTWLVDINNETLKPASWDELADEKPKLDSFSDITIYELHIRDFSAHDGTVDSDSRGGFRAFAYQASAGMQHLRKLSDAGLTHVHLLPSFHFAGVDDIKSN…
>TaSSIIa.3
MSSAVASAASFLALASASPGRSRRRARVSAQPPHAGAGRLHWPPWPPQRTARDGAVAALAAGKKDAGIDDAAASVRQPRALRGGAATKVAERRDPVKTLDRDAAEGGGPSPPAARQDAARPPSMNGMPVNGENKSTGGGGATKDSGLPTPARAPHPSTQNRAPVNGENKANVASPPTSIAEAAASDSAATISISDKAPESVVPAEKTPPSSGSNFESSASAPGSDTVSDVEQELKKGAVVVEEAPKPKALSPPAAPAVQEDLWDFKKYIGFEEPVEAKDDGRAVADDAGSFEHHQNHDSGPLAGENVMNVVVVAAECSPWCKTGGLGDVAGALPKALAKRGHRVMVVVPRYGDYEEAYDVGVRKYYKAAGQDMEVNYFHAYIDGVDFVFIDAPLFRHRQ…
>TaISA1.3
MTMMAMAKAPCLCARPSLAARARRPGPGPAPRLRRWRPNATAGKGVGEVCAAVVEAATKAEDEDDDEEEAVAEDRYALGGACRVLAGMPAPLGATALAGGVNFAVYSGGATAAALCLFTPEDLKADRVTEEVSLDPLMNRTGNVWHVFIEGELHDMLYGYRFDGTFAPHCGHYLDISNVVVDPYAKAVISRGEYGVPARGNNCWPQMAGMIPLPYSTFDWEGDLPLRYPQKDLVIYEMHLRGFTKHDSSNVEHPGTFIGAVSKLDYLKELGVNCIELMPCHEFNELEYSTSSSKMNFWGYSTINFFSPMTRYTSGGIKNCGRDAINEFKTFVREAHKRGIEMILDVVFNHTAEGNENGPILSFRGVDNTTYYMLAPKGEFYNYSGCGNTFNCNHPVVRQ…
>TaAGP4.3
MAMAAAASPSKILIPPHRASAATAAASTSCDSLRLLCAPRGRRQRPRGLVARPAPRRPFFFSPRAVSDSKSSQTCLDPDASTSVLGIILGGGAGTRLYPLTKKRAKPAVPLGANYRLIDIPVSNCLNSNISKIYVLTQFNSASLNRHLSRAYGSNIGGYKNEGFVEVLAAQQSPDNPDWFQGTADAVRQYLWLFEEHNVMEYLILAGDHLYRMDYEKFIQAHRETDADITVAALPMDEERATAFGLMKIDEEGRIIEFAEKPKGEQLKAMMVDTTILGLDDARAKEMPYIASMGIYVISKHVMLQLLREQFPGANDFGSEVIPGATSTGMRVQAYLYDGYWEDIGTIEAFYNANLGITKKPIPDFSFYDRSAPIYTQPRHLPPSKVLDADVTDSVIGEG…
>TaAGP7.3
MARRWRPSHLVFVAGVAYLILISLKFRRVLDLATADLAAVDSAFSSPSSTDHLPPLLPGSSSSSNATMFQVQPFWHRYDRVSLPDIAARNRSALDRMADDAWSLGLTAWEDAAAFAGDPWELAAVDAASTDKCPAAVSVRSRGRVVFLPCGLAAGSAVTVIGTPRPAHKEYVPQLARMRQGNGTVHVSQFMVELQGLRAVDGEDPPRILHLNPRLRGDWSQRPIIEHNTCYRMQWGSAQRCDGLQPEDNDDKVDGFTKCEKWIRDDIVDTKESKTTSWLKRFIGRAKKPAMTWPFPFVEDRLFVLTIQAGVEGFHIYVGGRHVTSFPYRPGFTLEDATGLYVKGDVDVHSVYATALPMSHPSFSLQQVLEMSDKWRSQPLPRDPVYLFIGILSASNHFA…
>TaSBEI.3
MASCPLFLLAPQPPPPLVAARHCRSPLAGSAHPLTSCRAPRLRRRQSCRCSSSPSSSSSSSSGPRERSPRPRQRKQRTEQRPGSGSAVDPVGFLVKTGVSDRAFAQFLRDRHKALKDRRWELYSRFIDLKEGSSGYELLGMHRHRQHRVDFMDWAPGARYCSLIGDFNQWSATENCAREGHLGHDDFGYWFVILEDKLREGQEPDEYFFQEYNYVDDYDKGDNGVDAKDLIRRMNEEYWEPGEVTSRKSRWETVAKLYEQMFGPNGPQTEEELGEIPDAETRYKNWKATQKDESSSSSPSYDIIDTGQEFDIFNVVTDRASFEKFQAKATPLAYWVEMRKGRKAWIEKYVPAISHKDKYRIYFNTPDGALERVPAWATYVLPDAEGMQSYAVHWEPPPE…
>TaSBEIa.3
MLCLTAPSCSPSLPPRPSRPAADRPGPGISAKSKFSVPVSAPRDYTMATAEDGVGDLPIYDLDPKFAGFKEHFSYRMKKYLDQKHSIEKHEGGLEEFSKGYLKFGINTENDATVYREWAPAAMDAQLIGDFNNWNGSGHRMTKDNYGVWSIRISHVNGKPAIPHNSKVKFRFHRGDGLWVDRVPAWIRYATFDASKFGAPYDGVHWDPPSGERYVFKHPRPRKPDAPRIYEAHVGMSGEKPEVSTYREFADNVLPRIKANNYNTVQLMAIMEHSYYASFGYHVTNFFAVSSRSGTPEDLKYLVDKAHSLGLRVLMDVVHSHASSNKTDGLNGYDVGQNTQESYFHTGERGYHKLWDSRLFNYANWEVLRFLLSNLRYWMDEFMFDGFRFDGVTSMLYNH…
>TaISA2.1
MASLLAPPASTRGILPPRRPAPRAAQTPRAGRSCYRFRTDDDGVVDVAVAAGEGGGYTVGVEVPPLPGAPRRGGGLVLRPAGSAEAVPLDGACPAAELSFRAAPAPFSLSFLLTDGEGAEIRTHRSTPFCVPVGVGPGSPAPLGLSLSEGGAANFALYSRSAKGVVLCLYGRCGGGGGKPALEIELDPYVNRTGHVWHVSLESVEGYGSYGFRCGLFGMGHPLLDPYAKVIGDLVAANPLHVKGVTAPSMSCLGSLAIPPSYNWGRDKRPCLPLEKLVVYRANVALFTKDKSSGLPDNVAGTFSGVTAKIEHFRSLGVNAVLLEPVFQFDQVKGPYFPYHFFSPMDSYGGEGSSASAITAMKDMVKAMHRNGIEVLLEVVFTHTAEGEADGQMISISGI…
>TaISA2.2
MASLLAPPASTRGILPPPRRPALTPRAARSCYRFRTDDDGVVDVAVAAGEGGGYTVGVEVPPLPGARRREGGLLLRPAGSAEAVPLDGACPAVELSFRAPPAPFSLSFLLTDGEGAEIRTHRRTPFRVPIGVGPGSPAPLGLSLSEGGAANFALYSRSAKGVVLCLYGGGGGGKPALEIELDPYVNRTGNVWHVSLESVEGYGSYGFRCGLFGMGYPLLDPYAKVIGDLVAANSVHVKGITAPSMSCLGSLANPPSYSWGRDEQPRLPLEKLVVYRANVALFTKDKSSGLLDNVAGTFSGVAAKIQHFRSLGVNAVLLEPVFQFDQVKGPYFPYHFFSPMASYSGDGCSASAITAMKDMVKAMHRNGIEVLLEVVFTHTAEGEADGQMISISGIDNSSY…
>TaISA2.3
MASLLAPPASTRGILPPPRRPALTPRAARSCYRFRTDDDGVVDVAVAAGEGGGYTVGVEVPPLPGARRREGGLLLRPAGSAEAVPLDGACPAAELSFRAPPAPFSFSFLLTDGEGAEIRTHRRTPFRVPVGVGPGSPAPLGLSLSEGGAANFALYSRSAKGVVLCLYGRGGGGGKPALEIELDPYVNRTGNVWHVSLESVEGYGSYGFRCGLFGMGHPLLDPYAKVIGDLVAANPLHVKGITAPSMSCLGSLATPPSYNWGRDKWPRLPLEKLVVYRANVALFTKDKSSGLPDNVAGTFSGVASKIQRFRSLGVNAVLLEPVFQFDQVKGPYFPYHFFSPMDSYGGEGCSASAITAMKDMVKAMHRNGIEVLLEVVFTHTAEGEADGQMISISGVDNSS…
>TaAGP5.1
MVSVTQPNPAWPQPNPQAKNPRARKLKPPPTRHTTPLPSRFPHTTATAAMAAARRLLLLLAVTLAALAAAARAHNITDILDGYSEYSLYNNYLSQTKVCDEINGRSTVTCLVLTNGAMSSLAANLSLADVKNALRLLTLLDYYDPKKLHSLHGGSELTTTLYQTTGDASGDMGHVNITNLRGGKVGFASAEPGSKFQATYTKSVKEEPYNLSVLEVSDPITFPGLFTSPSAASTNLTALLDKAGCKRFARLIVSSGVVKTYQAAMDKGLTLFAPTDDAFQAKGLPDLGKLTGADLVALLEYHALPQYAPKASLKTMKGGIPTLASTGKGKYDLSVVAKGDDVSMDTGMDKSRVASTVLDDTPVTVHTVDSVLLPPELFGGAPSPAPGASADAPASAPAP…
>TaAGP5.2
MAAARRLLLLLAVSLAALAAARANNITDILDGYSEYSLYNSYLSQTKVCDEINSRSTVTCLVLTNGAMSSLVSNLSLADIKNALRLLTLLDYYDPKKLHSLHGGSELTTTLYQTTGDASGDMGHVNITNLRGGKVGFASAEPGSKFQATYTKSIKEEPYNLSVLEVSDPITFPGLFTSPSAASTNLTALLEKAGCKHFARLIVSSGVVKTYQAAMDKGLTLFAPTDDAFQAKGLPDLGKLTSADLVALLEYHALPQYAPKASLKTMKGGIPTLASTGKGKYDLSVVAKGDDVSMDTGMDKSRVASTVLDDTPVTVHTVDSVLLPPELFGGAPSPAPGASADAPAPAPAPETSSAPAPSPKSDKKKPKHKSPAHSPPAPPADTPDTAPAESPEGDEEADK…
>TaAGP5.3
MAAAARRLLLLLAVSLAALAAARAHNITDILDGYSEYSLYNNYLSQTKVCDEINGRSTVTCLVLTNGAMSSLVANLSLADVKNALRLLTLLDYYDPKKLHSLHGGSELTTTLYQTTGDASGDMGHVNITNLRGGKVGFASAEPGSKFQATYTKSVKEEPYNLSVLEVSDPITFPGLFTSPSAASTNLTALLEKAGCKRFARLIVSSGVVKTYQAAMDKGLTLFAPTDDAFQAKGLPDLGKLTSADLVALLEYHALPQYAPKASLKTMKGGIPTLASTGKGKYDLSVVAKGDDVSMDTGMDKSRVASTVLDDTPVTVHTVDSVLLPPELFGGAPSPAPGASVDAPASAPAPETSSAPAPSPKTDKTKPKHKSPAHSPPAPPADTPDTAPAESPDGDEEAD…
>TaAGP5.4
MAGAQLRRVVAVVLLACCCGMAPAATARGMSAGIAHNITSFLSGHPEYKQYNQYLTETRVCDEINARAGVTVLVLGDGAMSTLVSDAGADLGAIKNALRLHALLDYWDVKKLKALPAGADTLTDTFYQAAGGAATSATGSVKMAKLEGGGFGFASAASPGDAYDATFAKALKQTQYDFAVLEVTAPIEFDGLFEGPSVSNLTKLLERAGCKRFAELIASSGVLKDYQAAMADEAGLTLFAPKDDAFLGKGAPDVDAMPRADLVALLRYHALPGYNPRPSLKLVKASARPFRTLASTAGGKYNVSVVARGDDVSLDTGLRKSRVAETVLDDTPVCVLTVDRLLMPLELFAGAPAEAPSPTPAPAPSPADATPSSPPAPPPADAPSEAAADHVHKDVKASS…
>TaAGP5.5
MAGAGAQLRRVVALVLLACCSMAPAATARGMSAGIAHNITSFLSGHPEYKQYNRYLTETRVCDEINARGGVTVLVLGDGAMSTLVSDAGADLGAIKNALRLHALLDYWDVKKLKALPTGADTLTDTFYQAAGGAATSATGSVKMAKLEGGGFGFASAASPGDAYDATFTKALKQTQYDFAVLEVSAPIEFDGLFDGPSVASLTRLLEKAGCKRFAALIASTGVLKDYQAAMADKAGLTLFAPKDDAFLAKGAPDVDKMPRADLVALLRYHALPGYNPRPSLKLVKASARPFRTLASTAGGKYNVSVVARGDDVSLDTGLRKSRVAETVLDDTPVCVLTVDRLLMPLELFAGAPAEAPSPTPAPAPSPADATLSSPPSPPPADAPSEAAADHVHKDVKAS…
>ATAGP24
MMMMTKMFVQIAVVCLLATMAVVSAHEGHHHHAPAPAPGPASSSTVVSATNMFTVLAIAAVALVVGSNH
>ATISA1
MDAIKCSSSFLHHTKLNTLFSNHTFPKISAPNFKPLFRPISISAKDRRSNEAENIAVVEKPLKSDRFFISDGLPSPFGPTVRDDGVNFSVYSTNSVSATICLISLSDLRQNKVTEEIQLDPSRNRTGHVWHVFLRGDFKDMLYGYRFDGKFSPEEGHYYDSSNILLDPYAKAIISRDEFGVLGPDDNCWPQMACMVPTREEEFDWEGDMHLKLPQKDLVIYEMHVRGFTRHESSKIEFPGTYQGVAEKLDHLKELGINCIELMPCHEFNELEYYSYNTILGDHRVNFWGYSTIGFFSPMIRYASASSNNFAGRAINEFKILVKEAHKRGIEVIMDVVLNHTAEGNEKGPIFSFRGVDNSVYYMLAPKGEFYNYSGCGNTFNCNHPVVRQFILDCLRYWV…
>ATSBE2.2
MVVIHGVSLTPRFTLPSRPLNTGFNAGNSTLSFFFKKHPLSRKIFAGKQSAEFDSSSQAISASEKVLVPDNLDDDPRGFSQIFDLESQTMEYTEAVRTEDQTMNVVKERGVKPRIVPPPGDGKKIYEIDPMLRTYNNHLDYRYGQYKRLREEIDKYEGGLEAFSRGYEKLGFSRSDAGITYREWAPGAKAASLIGDFNNWNSNADIMTRNEFGVWEIFLPNNTDGSPAIPHGSRVKIRMDTPSGIKDSIPAWIKFSVQAPGEIPFNGIYYDPPEEEKYVFKHPQPKRPKSLRIYEAHVGMSSTEPMVNTYANFRDDVLPRIKKLGYNAVQIMAIQEHSYYASFGYHVTNFFAPSSRCGTPEELKSLIDRAHELGLVVLMDIVHSHASKNTLDGLNMFDG…
>ATGALT2
MATSRLARFVSEVAPPQFVTVMRRHRAAKQKLDTIKEEENKEDSFNGGMVVMMKTSHQHTLLIFRSCRDLAAIVGFRILLFTGFSGFYLVFLAFKFPHFIEMVAMLSGDTGLDGALSDTSLDVSLSGSLRNDMLNRKLEDEDHQSGPSTTQKVSPEEKINGSKQIQPLLFRYGRISGEVMRRRNRTIHMSPFERMADEAWILGSKAWEDVDKFEVDKINESASIFEGKVESCPSQISMNGDDLNKANRIMLLPCGLAAGSSITILGTPQYAHKESVPQRSRLTRSYGMVLVSQFMVELQGLKTGDGEYPPKILHLNPRIKGDWNHRPVIEHNTCYRMQWGVAQRCDGTPSKKDADVLVDGFRRCEKWTQNDIIDMVDSKESKTTSWFKRFIGREQKPEV…
>ATSS5
MQATANLPTIWNLSLRGSSSKVHIVNPRHRKSHALHCLRSEGHEEFDNSQKSLGQSSITKEAKHKDIWNLFREAQKNIMILNKQRLAAVDELEQLKKDKEELLERINQLEAESQIVIKKDKSSLFWELLLRIDSMVINGLVNIEEASSMRKLVKEHEANISVFPLDVLQQGDAEILAELRRFTNKGKRNGLHVIHICTEMAPLVSVGPLASYITGLSCALQEEGYMVEVILPKYSTLDLDEIEGLREIEADAYSYFDGQLHANRIWNGVVSGIGVTLIQPVYYSSMFSRDKVYGYQDDFDRFAYFSRASLDYIAKSGKQPDVLHIHNWQTAIVGPLFWDVFVNQGLEGTRILLTCQDFDKGLVPPEKLELCGLDPAELHRLDRLQDNTNPHFVNILKGG…
>ATDBR1
MKIAIEGCMHGDLDNVYKTIQHYEQIHNTKVDLLLCCGDFQAVRNEKDMDSLNVPRKYREMKSFWKYYSGQEVAPIPTIFIGGNHEASNYLWELYYGGWAATNIYFLGFAGVVKFGNVRIGGLSGIYNERHYRSGHFERPPYNESTIRSVYHVRDYDVQKLMQLEEPLDIFLSHDWPVGITDYGDSESLMRQKPYFRQEIEEKTLGSKPAALLLEKLKPQYWFSAHLHCKFAAAVQHGNDGSVTKFLALDKCLPGKKFLQIIEIESEPGPFEVLYDEEWLAITRKFNSIFPLTRRYTNVSTAGTIQESREWVRKKLEERQFKPFEFARTVPAYNPSQRVFDSIPEIPQNPQTLSLLELLGLPYLLDSSPVTGERTDIPASLAPSDLPTYDSEEIPIDDI…
>ATISA2
MAAWSPSVGIGSCCLNNGITRTWKFPSARLFTGRKNKIKLGSETLMFTRKRFMGDLVTSALQSYQFSKICASKTSIELREALSSRRAEADDLKKVTSYSFRTKAGALVKVKVEKKREKYSILVYVSSLELSGDDKSRLVMVWGVYRSDSSCFLPLDFENSSQDSQTHTTETTFVKSSLSELMLGLEFDGKESPFYLSFHLKLVSGRDPDGQEMLTHRDTDFCIPVGFTAGHPLPLGLSSGPDDDSWNFSFFSRSSTNVVLCLYDDSTTDKPALELDLDPYVNRTGDVWHASVDNTWDFVRYGYRCKETAHSKEDVDVEGEPIVLDPYATVVGKSVSQKYLGSLSKSPSFDWGEDVSPNIPLEKLLVYRLNVKGFTQHRSSKLPSNVAGTFSGVAEKVSH…
>ATSS1
MASLQISGSVKFEPFVGFNRIRHFRPIASLGFPRFRRRFSIGRSLLLRRSSSFSGDSRESDEERFITDAERDGSGSVLGFQLTPPGDQQTVSTSTGEITHHEEKKEAIDQIVMADFGVPGNRAVEEGAAEVGIPSGKAEVVNNLVFVTSEAAPYSKTGGLGDVCGSLPIALAGRGHRVMVISPRYLNGTAADKNYARAKDLGIRVTVNCFGGSQEVSFYHEYRDGVDWVFVDHKSYHRPGNPYGDSKGAFGDNQFRFTLLCHAACEAPLVLPLGGFTYGEKSLFLVNDWHAGLVPILLAAKYRPYGVYKDARSILIIHNLAHQGVEPAATYTNLGLPSEWYGAVGWVFPTWARTHALDTGEAVNVLKGAIVTSDRIITVSQGYAWEITTVEGGYGLQDL…
>GBSS1
MATVTASSNFVSRTSLFNNHGASSCSDVAQITLKGQSLTHCGLRSFNMVDNLQRRSQAKPVSAKSSKRSSKVKTAGKIVCEKGMSVIFIGAEVGPWSKTGGLGDVLGGLPPALAARGHRVMTICPRYDQYKDAWDTCVVVQIKVGDKVENVRFFHCYKRGVDRVFVDHPIFLAKVVGKTGSKIYGPITGVDYNDNQLRFSLLCQAALEAPQVLNLNSSKYFSGPYGEDVVFVANDWHTALLPCYLKSMYQSRGVYMNAKVVFCIHNIAYQGRFAFDDYSLLNLPISFKSSFDFMDGYEKPVKGRKINWMKAAILEAHRVLTVSPYYAQELISGVDRGVELHKYLRMKTVSGIINGMDVQEWNPSTDKYIDIKYDITTVTDAKPLIKEALQAAVGLPVDR…
>ATSS3
MISYFLNQDFSRKKQGRMAASGPKSSGPRGFGRRTTVGSAQKRTQKKNGEKDSNATSTATNEVSGISKLPAAKVDVQKQSSVVLNERNVLDRSDIEDGSDRLDKKTTDDDDLLEQKLKLERENLRRKEIETLAAENLARGDRMFVYPVIVKPDEDIEVFLNRNLSTLNNEPDVLIMGAFNEWRWKSFTRRLEKTWIHEDWLSCLLHIPKEAYKMDFVFFNGQSVYDNNDSKDFCVEIKGGMDKVDFENFLLEEKLREQEKLAKEEAERERQKEEKRRIEAQKAAIEADRAQAKAETQKRRELLQPAIKKAVVSAENVWYIEPSDFKAEDTVKLYYNKRSGPLTNSKELWLHGGFNNWVDGLSIVVKLVNAELKDVDPKSGNWWFAEVVVPGGALVIDWV…
>ATGALT5
MKKPKLSKVEKIDKIDLFSSLWKQRSVRVIMAIGFLYLVIVSVEIPLVFKSWSSSSVPLDALSRLEKLNNEQEPQVEIIPNPPLEPVSYPVSNPTIVTRTDLVQNKVREHHRGVLSSLRFDSETFDPSSKDGSVELHKSAKEAWQLGRKLWKELESGRLEKLVEKPEKNKPDSCPHSVSLTGSEFMNRENKLMELPCGLTLGSHITLVGRPRKAHPKEGDWSKLVSQFVIELQGLKTVEGEDPPRILHFNPRLKGDWSKKPVIEQNSCYRMQWGPAQRCEGWKSRDDEETVDSHVKCEKWIRDDDNYSEGSRARWWLNRLIGRRKRVKVEWPFPFVEEKLFVLTLSAGLEGYHINVDGKHVTSFPYRTGFTLEDATGLTVNGDIDVHSVFVASLPTSHP…
>ATAGP8
MAASQTFSLLAFTFSLLAFASTVSSHNITQILADSPDYSSFNSYLSQTKLADEINSRTTITVLVLNNGAMSALAGKHPLSVIKSALSLLVLLDYYDPQKLHKISKGTTLSTTLYQTTGNAPGNLGFVNITDLKGGKVGFGSAASGSKLDSSYTKSVKQIPYNISILEIDAPIIAPGVLTAPAPSASLSNITGLLEKAGCKTFANLLVSSGVLKTYESAVEKGLTVFAPSDEAFKAEGVPDLTKLTQAEVVSLLEYHALAEYKPKGSLKTNKNNISTLATNGAGKFDLTTSTSGDEVILHTGVAPSRLADTVLDATPVVIFTVDNVLLPAELFGKSKSPSPAPAPEPVTAPTPSPADAPSPTAASPPAPPTDESPESAPSDSPTGSANSKSANAAVGVST…
>ATSS2
MASVAESSFPLLCQIKTQRRINSSTLRHSRVSYHDLPSGSLSFRSRSFVLGHRCKCVSRVEASGSDDDEPEDALQATIDKSKKVLAMQRNLLHQIAERRKLVSSIKESTPDLDDAKASSKQESASSVNANTDATKKEIMDGDANGSVSPSTYGKSSLSKEPEAKTFSPSTESLKNRKQSSASVISSSPVTSPQKPSDVATNGKPWSSVVASSVDPPYKPSSVMTSPEKTSDPVTSPGKPSKSRAGAFWSDPLPSYLTKAPQTSTMKTEKYVEKTPDVASSETNEPGKDEEKPPPLAGANVMNVILVAAECAPFSKTGGLGDVAGALPKSLARRGHRVMVVVPRYAEYAEAKDLGVRKRYKVAGQDMEVMYFHAFIDGVDFVFIDSPEFRHLSNNIYGGN…
>ATSBE3
MVYTISGVRFPHLPSIKKKNSSLHSFNEDLRRSNAVSFSLRKDSRSSGKVFARKPSYDSDSSSLATTASEKLRGHQSDSSSSASDQVQSRDTVSDDTQVLGNVDVQKTEEAQETETLDQTSALSTSGSISYKEDFAKMSHSVDQEVGQRKIPPPGDGKRIYDIDPMLNSHRNHLDYRYGQYRKLREEIDKNEGGLEAFSRGYEIFGFTRSATGITYREWAPGAKAASLIGDFNNWNAKSDVMARNDFGVWEIFLPNNADGSPAIPHGSRVKIRMDTPSGIKDSIPAWIKYSVQPPGEIPYNGVYYDPPEEDKYAFKHPRPKKPTSLRIYESHVGMSSTEPKINTYANFRDDVLPRIKKLGYNAVQIMAIQEHAYYASFGYHVTNFFAPSSRFGTPDDLK…
>ATSS4
MTTKLSSFCFLTHGLAGISCEREHGSSRRFFYLPSRRLVSTSCKMRQQRGFDSSKRQEVKKGSPKPILSINSGLQSNNDEESDLENGSADSVPSLKSDAEKGSSIHGSIDMNHADENLEKKDDIQTTEVTRRKSKTAKKKGESIHATIDIGHDDGKNLDNITVPEVAKALSLNKSEGEQISDGQFGELMTMIRSAEKNILRLDEARATALDDLNKILSDKEALQGEINVLEMKLSETDERIKTAAQEKAHVELLEEQLEKLRHEMISPIESDGYVLALSKELETLKLENLSLRNDIEMLKSELDSVKDTGERVVVLEKECSGLESSVKDLESKLSVSQEDVSQLSTLKIECTDLWAKVETLQLLLDRATKQAEQAVIVLQQNQDLRNKVDKIEESLKEA…
>ATSBE1
MVSLSNQTRFSFHPNNLVVSEKRRLGISGVNFPRKIKLKITCFAAERPRQEKQKKKSQSQSTSDAEAGVDPVGFLTRLGIADRIFAQFLRERHKALKDLKDEIFKRHFDFRDFASGFELLGMHRHMEHRVDFMDWGPGSRYGAIIGDFNGWSPTENAAREGLFGHDDYGYWFIILEDKLREGEEPDELYFQQYNYVDDYDKGDSGVSAEEIFQKANDEYWEPGEDRFIKNRFEVPAKLYEQMFGPNSPQTLEELGDIPDAETRYKQWKEEHKDDPPSNLPPCDIIDKGQGKPYDIFNVVTSPEWTKKFYEKEPPIPYWLETRKGRKAWLQKYIPAVPHGSKYRLYFNTPDGPLERVPAWATYVQPEDEGKQAYAIHWEPSPEAAYKWKYSKPKVPESLR…
>OsAGPL4
MATCSWAATTAAAAPPRPPARCRSRVAALRRTAAASAAAASCVLAEAPKGLKVEQADAVEPAAAAAARRDVGPDTVASIILGGGAGTRLFPLTRTRAKPAVPVGGCYRLIDIPMSNCINSKINKIYVLTQFNSQSLNRHIARTYNIGEGVGFGDGFVEVLAATQTTGESGKRWFQGTADAVRQFLWLFEDARLKRIENILILSGDHLYRMDYMDFVQKHVDKGADISVACVPVDESRASDFGLMKTDKNGRITDFLEKPKDESLKSMQLDMGTFGLRPEVADTCKYMASMGIYVFRTDILLRLLRGHYPTANDFGSEVIPMAAKDYNVQAYLFDGYWEDIGTIKSFFEANLALTDQSPNFYFYDPVKPIFTSPRFLPPTKVENCKVLNSIVSHGCFLTE…
>OsAGPS1
MAMMAMGAASWAPIPAPARAAAAFYPGRDLAAARRRRGAAARRPFVFTPRAVSDSRSSQTCLDPDASTSVLGIILGGGAGTRLYPLTKKRAKPAVPLGANYRLIDIPVSNCLNSNVSKIYVLTQFNSASLNRHLSRAYGNNIGGYKNEGFVEVLAAQQSPENPNWFQGTADAVRQYLWLFEEHNVMEFLILAGDHLYRMDYQKFIQAHRETNADITVAALPMDEERATAFGLMKIDDEGRIIEFAEKPKGEKLKSMMVDTTILGLDTERAKELPYIASMGIYVFSKDVMLKLLRQNFPAANDFGSEVIPGATEIGMRVQAYLYDGYWEDIGTIEAFYNANLGITKKPVPDFSFYDRSAAIYTQPRYLPPSKVLDADVTDSVIGEGCVIRHCTINHSVVG…
>OsAGPS2a
MNVLASKIFPSRSNVASEQQQSKREKATIDDAKNSSKNKNLDRSVDESVLGIILGGGAGTRLYPLTKKRAKPAVPLGANYRLIDIPVSNCLNSNISKIYVLTQFNSASLNRHLSRAYGNNIGGYKNEGFVEVLAAQQSPDNPNWFQGTADAVRQYLWLFEEHNVMEFLILAGDHLYRMDYEKFIQAHRETDSDITVAALPMDEKRATAFGLMKIDEEGRIVEFAEKPKGEQLKAMMVDTTILGLDDVRAKEMPYIASMGIYVISKNVMLQLLREQFPGANDFGSEVIPGATNIGMRVQAYLYDGYWEDIGTIEAFYNANLGITKKPVPDFSFYDRSAPIYTQPRHLPPSKVLDADVTDSVIGEGCVIKNCKIHHSVVGLRSCISEGAIIEDSLLMGADY…
>OsAGPL2
MQFMMPLDTNACAQPMRRAGEGAGTERLMERLNIGGMTQEKALRKRCFGDGVTGTARCVFTSDADRDTPHLRTQSSRKNYADASHVSAVILGGGTGVQLFPLTSTRATPAVPVGGCYRLIDIPMSNCFNSGINKIFVMTQFNSASLNRHIHHTYLGGGINFTDGSVQVLAATQMPDEPAGWFQGTADAIRKFMWILEDHYNQNNIEHVVILCGDQLYRMNYMELVQKHVDDNADITISCAPIDGSRASDYGLVKFDDSGRVIQFLEKPEGADLESMKVDTSFLSYAIDDKQKYPYIASMGIYVLKKDVLLDILKSKYAHLQDFGSEILPRAVLEHNVKACVFTEYWEDIGTIKSFFDANLALTEQPPKFEFYDPKTPFFTSPRYLPPARLEKCKIKDAI…
>OsAGPL1
MAAMDLRVAAPASVAAAARCGTSLARPWPARAVGGGGGGGGRGRRLSVRTSVATTEAAAAAVGASEDAALEARDSKTVVAVILGGGAGTRLFPLTKRRAKPAVPIGGAYRLIDVPMSNCINSGINKVYILTQFNSASLNRHLSRAYNFSNGVAFGDGFVEVLAATQTPGSEGKRWFQGTADAVRQFDWLFDDAKAKDIDDVLILSGDHLYRMDYMDFVQSHRQRGADISICCLPIDDSRASDFGLMKIDDTGRVIAFSEKPKGDDLKAMQVDTTVLGLPQDEAKEKPYIASMGVYIFKKEILLNLLRWRFPTANDFGSEIIPASAKEINVKAYLFNDYWEDIGTIKSFFEANLSLAEQPPRFSFYDANKPMYTSRRNLPPSMINNSKITDSIISHGCFL…
>OsAPL3
MQFSSVFPLEGKACVSPIRRGGEGSASDRLKIGDSSSIKHDRAVRRMCLGYRGTKNGAQCVLTSDAGPDTLHVRTSFRRNFADPNEVAAVILGGGTGTQLFPLTSTRATPAVPIGGCYRLIDIPMSNCFNSGINKIFIMTQFNSASLNRHIHRTYLGGGINFTDGSVEVLAATQMPGEAAGWFQGTADAVRKFIWVLEDYYKHKAIEHILILSGDQLYRMDYMELVQKHVDDNADITLSCAPVGESRASDYGLVKFDSSGRVIQFSEKPKGTDLEAMKVDTSFLNFAIDDPTKFPYIASMGVYVFKRDVLLNLLKSRYAELHDFGSEILPRALHEHNVQAYVFADYWEDIGTIRSFFDANMALCEQPPKFEFYDPKTPFFTSPRYLPPTKSDKCRIKDA…
>OsSSIVb
MACLAAGAEAAPLLFRRRLAPSPVAARRRLLVSCRARRRGLRLVAQSAGSRGCGVVGAPGCDYWVNMQRDEASVSSDKERQEKYGDENGISNLQLEDLIQMIQNTEKNIMLLNQARLQALEHVETVLKEKEDLQRKLKILETRLSETDARLKLSAEGQFGTEINDSLPVLELDDIKEENMLLKDDIQFLKTMLIEVAETENSIFTLEKERALLDASLRELESRFIDAQADMLKSDPRQYDAWWEKVENLGDLLETATNKVENAAMVLGRNHDLEDKVDKLEASLAEANISKFSCYFVDLLQEKIKSVEERFQVCNHEMHSQIELYENSIAEFHDILSKLVEETEKRSLEHSASSMPSELWSRISLLIDGWLLEKRISYNDANTLREMVRKRDSCLREAY…
>OsSSIVa
MAACGAAAAEYSALLSLSCGPITRRRFAVSCRARPPGNLSAQQKKKRGKNIAPKQRSSNAKLLLTTEENGQLPSTSLRTSMERPQKSTSSEDDTNGAISQIDEKIAAIGNEQQERSKDKHFESDFQLEDFGEMIQNMEKNILLLNQARLQAIEDVDKILTEKEALQKKVDTLEMNLSKALATKGNINTDIPGDHLEKFTKEILIESALSGGNPAHLCESPLFMELTVLKEENMLLKADAQFLKAKIVEFAETEEFLFKLEKERSLLDATVRELEARFLVAQTDIWKVVPLQYDVWMEKVENLQHMLGCLKNHVEKYAALLDQHDDLHDKIDELEASLKEGKTSEFSPYVVELLQQKLKAAKSHHQAGHQETNTHIQVYQQLTEEFQDNLGKLIEESGRL…
>OsSSIIIb
MEMAHSPLCSRSRPVLVVRPATAATGFAQPIIRCRRFTRTRLLRCLVASADYSKRNPRRASTPKPKGAASRTYAPRPTVESSMKKIGQSGTDEGDLGTSNGKLSSEATEQTSNVEESSEVDFSGNVSSSVFLEGMDDAFEAETEEEVEQNQSPELSSESMDDDAIDRKLDEYRGKISALISSKPEPTSVSSTHVQDRSIVGFHEQEKSVVSFHEQDRSIVSVPEQSQPSSGVSGQNPTEEKTIISGQDVTEEAPEEITGKSIEREPLSRETEKVLFADDDPRIIKDEQYEPDIAPVQDDVDPQVLRRRLEELAEKNYLAGNKCFVFPEVVQADSVIDLYLNHSMSALASEPDILIKGAFNGWRWKKFTQKMHKSELTGDWWCCKLHIPKQAYRLDFVFF…
>OsGBSSII
MARTMGSTPTYCSYQTNGVGALKQSPHMQFQQSYNYGVRFLKRDTLSVRINKHMAKRIATSTGICTKPRRSHMPIVCSAGMTIIFIATECHPWCKTGGLGDVLGGLPPALAAMGHRVMTIVPRYDQYKDAWDTNVLVEVNIGDRTETVRFFHCYKRGVDRVFVDHPMFLEKVWGKTGPKLYGPTTGDDYRDNQLRFCLLCLAALEAPRVLNLNNSEYFSGPYGENVVFVANDWHTGVLPCYLKSIYQAKGMYVNAKVAFCIHNIAYQGRFAREDFELLNLPDSFLPSFDFIDGHFKPVVGRKINWMKAGITECDLVMTVSPHYVKELASGPDKGVELDGILRTKPLETGIVNGMDVYEWNPATDQYISVKYDATTVTEARALNKEMLQAEVGLPVDSSI…
>OsSSI
MATAAGMGIGAACLVAPQVRPGRRLRLQRVRRRCVAELSRDGGSAQRPLAPAPLVKQPVLPTFLVPTSTPPAPTQSPAPAPTPPPLPDSGVGEIEPDLEGLTEDSIDKTIFVASEQESEIMDVKEQAQAKVTRSVVFVTGEASPYAKSGGLGDVCGSLPIALALRGHRVMVVMPRYMNGALNKNFANAFYTEKHIKIPCFGGEHEVTFFHEYRDSVDWVFVDHPSYHRPGNLYGDNFGAFGDNQFRYTLLCYAACEAPLILELGGYIYGQKCMFVVNDWHASLVPVLLAAKYRPYGVYRDARSVLVIHNLAHQGVEPASTYPDLGLPPEWYGALEWVFPEWARRHALDKGEAVNFLKGAVVTADRIVTVSQGYSWEVTTAEGGQGLNELLSSRKSVLNG…
>OsSSIV
MEAPGLVVGSALRAAQPPPPPPLPRSPRGAADRLLIFSREPRPRLAPLTRCYCSREGKGNARSKPHREGSNSVRLNVKANNDQETYLADERHEGVDIWELFSQAQRNILHLNKQRLVAMEELKKLQDENKSLLQDIEVLETERQGFSIEIAESSRFSELLLRIDTMTISGMVGMTEASDLRKKVIDNRYMIHSVFSDIHHKQDTELLSELRLFLRKPAEKPLHVVHICSEMDPITSRGSLATYVTGLSSALQRKGNLVEVILPKYAGINEDVIHFLRKAEADYESYYGGCWHKNRIWTGAVYQVVLVLHS
>OsSSIIa
MSSAVVASSTTFLVALASSASRGGPRRGRVVGVAAPPALLYDGRAGRLALRAPPPPRPRPRRRDAGVVRRADDGENEAAVERAGEDDDEEEEFSSGAWQPPRSRRGGVGKVLKRRGTVPPVGRYGSGGDAARVRGAAAPAPAPTQDAASSKNGALLSGRDDDTPASRNGSVVTGADKPAAATPPVTITKLPAPDSPVILPSVDKPQPEFVIPDATAPAPPPPGSNPRSSAPLPKPDNSEFAEDKSAKVVESAPKPKATRSSPIPAVEEETWDFKKYFDLNEPDAAEDGDDDDDWADSDASDSEIDQDDDSGPLAGENVMNVIVVAAECSPWCKTGGLGDVAGALPKALARRGHRVMVVVPRYGDYAEAQDVGIRKYYKAAGQDLEVKYFHAFIDGVDFV…
>OsSSIIb
FTSSSPRRRRSRVSGVWWHLYGGTGLRLHWERRGLVRDGAVVCSASAAGGEDGVAKAKTKSAGSSKAVAVQGSTAKADHVEDSVSSPKYVKPAVAKQNGEVVSRATKSDAPVSKPKVDPSVPASKAEADGNAQAVESKAALDKKEDVGVAEPLEAKADAGGDAGAVSSADDSENKESGPLAGPNVMNVIVVASECSPFCKTGGLGDVVGALPKALARRGHRVMVVIPRYGEYAEAKDLGVRKRYRVAGQDSEVSYFHAFIDGVDFVFLEAPPFRHRHNDIYGGERFDVLKRMILFCKAAVEVPWFAPCGGSIYGDGNLVFIANDWHTALLPVYLKAYYRDNGLMQYTRSVLVIHNIAHQGRGPVDDFATMDLPEHYIDHFRLYDPVGGEHSNVFAAGLK…
>OsSSIIc
MAAAAVSSLLAPSGSCYSPGCHSCWGPGPGGGRRLPSPRRRPITAAARPTWAVPRRSRLEWGRVEAQNSGARTSCRAALQWLSSTARSHVNVGYGSPLVFPGLTKPGSSRCLCVVGMVGNAGNQVGDDSDDGIKVTNEKLRAVIRKSKEVLEIHRNLLEKISASERKKITSIIEDSSIYNEQDPFGQRDSSFYHLDEVPDDDEFSYDLQMYLDRRPDQSEVVATQDYEAQLSQISEMGQSVAEGTSDDPSASAAVDLINIILVAAECAPWSKTGGLGDVAGALPKALARRGHRVMVVVPMYKNYAEPQQLGEPRRYQVAGQDMEVIYYHAYIDGVDFVFIDNPIFHHVENDIYGGDRTDILKRMVLLCKAAIEVPWYVPCGGYCYGDGNLVFLANDWHT…
>OsSSIIIa
MDSLALHSVTMGKVDAINAAGAEGDKFEVDLSALASNNSMIEAVNVMDEAKAIEDTLEVDLSGNATSSSTYGEVKFEVDSLGNTSSTVMYGPADGAYEPRSDEVTFKVDSSENASNNVMYGRADVVDESWADEGIFEVDFFTNASSGAEYGKVDVVDEAKTDDFTFEIDSLEKDSNNKMHGKAHMVDEAWDDEAIFEVDLFGNASSIPIYGEVNVLDEARADDGKFEVDLLGNTSSNSTHEEVDVVDEAQTGEATFEVDLLGNALSSAIYKEVPVMGGAQDDEVDVDFSINASITETEKEADAVDEARVEDETFDMDLVGKQISIDSMNDDVVEEGTKHHRYPMLSSAFIEVKTIHETPVSLKPELMSVVMDQEQDKPISSVYQQEGSIFNLHAENQST…
>OsGBSSI
MSALTTSQLATSATGFGIADRSAPSSLLRHGFQGLKPRSPAGGDATSLSVTTSARATPKQQRSVQRGSRRFPSVVVYATGAGMNVVFVGAEMAPWSKTGGLGDVLGGLPPAMAANGHRVMVISPRYDQYKDAWDTSVVAEIKVADRYERVRFFHCYKRGVDRVFIDHPSFLEKVWGKTGEKIYGPDTGVDYKDNQMRFSLLCQAALEAPRILNLNNNPYFKGTYGEDVVFVCNDWHTGPLASYLKNNYQPNGIYRNAKVAFCIHNISYQGRFAFEDYPELNLSERFRSSFDFIDGYDTPVEGRKINWMKAGILEADRVLTVSPYYAEELISGIARGCELDNIMRLTGITGIVNGMDVSEWDPSKDKYITAKYDATTAIEAKALNKEALQAEAGLPVDRK…
>OsBE1
MDSCALFLSTPRPPPPLVPAHRRRPLASRSGLRRREGCPCSCASSSSSSGRAGSQDRPPRPWQQKQRTQRPGRGEAIDPVGFLAKHGISDRAFAQFLRDRYKALKDRRWELHSRLIDLKEASSGFELMGMHRHRQHRVDFMEWAPGARYCSVVGDFNQWSTTENCAREGHLGHDDFGYWTIILEDKLREGQEPDEYYFQEYNYADDYDKGDNGVDVEELIHRMNEEYWEPGEIKSQKSRLEVVAKLYEQMFGPNGPQTEEELGDIPDAETRYNEWKALQKDDSASSLPCYDIIDNGQEFDIFNVATDRVSFEKFQGKSPPLAYWVEMRKGRKAWLEKYVPAISHKDKYRVYFNTPDGGLERIPAWATYVLPDAEGKQSYAVHWDPPPEEIYKWRFERPK…
>OsBEIIb
MAAPASAVPGSAAGLRAGAVRFPVPAGARSWRAAAELPTSRSLLSGRRFPGAVRVGGSGGRVAVRAAGASGEVMIPEGESDGMPVSAGSDDLQVPALDDELSTEVGAEVEIESSGASDVEGVKRVVEELAAEQKPRVVPPTGDGQKIFQMDSMLNGYKYHLEYRYSLYRRLRSDIDQYEGGLETFSRGYEKFGFNHSAEGVTYREWAPGAHSAALVGDFNNWNPNADRMSKNEFGVWEIFLPNNADGSSPIPHGSRVKVRMETPSGIKDSIPAWIKYSVQAAGEIPYNGIYYDPPEEEKYIFKHPQPKRPKSLRIYETHVGMSSTEPKINTYANFRDEVLPRIKKLGYNAVQIMAIQEHAYYGSFGYHVTNFFAPSSRFGTPEDLKSLIDKAHELGLVV…
>OsSBE1
MLCLTSSSSSAPAPLLPSLADRPSPGIAGGGGNVRLSVVSSPRRSWPGKVKTNFSVPATARKNKTMVTVVEEVDHLPIYDLDPKLEEFKDHFNYRIKRYLDQKCLIEKHEGGLEEFSKGYLKFGINTVDGATIYREWAPAAQEAQLIGEFNNWNGAKHKMEKDKFGIWSIKISHVNGKPAIPHNSKVKFRFRHGGGAWVDRIPAWIRYATFDASKFGAPYDGVHWDPPACERYVFKHPRPPKPDAPRIYEAHVGMSGEEPEVSTYREFADNVLPRIRANNYNTVQLMAIMEHSYYASFGYHVTNFFAVSSRSGTPEDLKYLVDKAHSLGLRVLMDVVHSHASNNVTDGLNGYDVGQNTHESYFHTGDRGYHKLWDSRLFNYANWEVLRFLLSNLRYWMD…
>OsSBEIIa
MASFAVSGARLGVVRAGGGGGGGGGPAARSGGVDLPSVLFRRKDSFSRGVVSCAGAPGKVLVPGGGSDDLLSSAEPDVETQEQPEESQIPDDNKVKPFEEEEEIPAVAEASIKVVAEDKLESSEVIQDIEENVTEGVIKDADEPTVEDKPRVIPPPGDGQKIYQIDPMLEGFRNHLDYRYSEYKRMRAAIDQHEGGLDAFSRGYEKLGFTRSAEGITYREWAPGAQSAALVGDFNNWNPNADTMTRNEYGVWEISLPNNADGSPAIPHGSRVKIRMDTPSGVKDSIPAWIKFAVQAPGEIPYNGIYYDPPEEEKYVFQHPQPKRPNSLRIYESHIGMSSPVCQ
>OsISA3
MTEERGCTMSDTEMPFKYSSGKAFPLGVSQVEGGLNFALFSQHASSVILCLKLPGRGTEDEKGADVVEFVLDQQKNKTGDIWHVIVEGLPASGVLYGYRVGGPQGWDQGHRFDSSTVLLDPYAKLVSGRKYFGVAEEKSSQHFGTYDFDSSPFDWGDDYRLPNLPEADLVIYEMNVRAFTADESSGLDSTSRGSYLGLIDKIPHLLELGVNAVELLPVFEYDELEFKRYPNPRDHMVNTWGYSTINFFAPMSRYASAGGGPVAASKELKQMVKELHKAGIEVILDVVYNHTNEADDAHPYMTSFRGIDNKVYYMLDLNKNAELLNFSGCGKTMVPVLVY
>OsISA2
DGDGGGGGYAVSVEVPGTRGREGGLVLRASGSGEGVPLAPAAGGASLAAELSFDPTRAPFYLSFLLTDASGAEIRTHRKTSFRVPVGVGPGSPAPLGMSISGDGAVNFAVYSKNANAVSLYLYAAAVGGGGGDEPALEIDLDPYIHRTGNVWHVSLASVDGYVSYAFCCGGIRRPLLDPYAKVIGDFVSSNSVYDEGVTAPSMRCFASLAIAPSYNWGRDRHPRLPLEKLVVYRANVALFTKDRSSGLPDDAAGTFTGLSAKVEHFRSLGVNAILLEPVFPFHQVKGPYFPYHFFSPMNLYSSKGLSVSAIKSMKDMVRVMHRNGIEVLLEVVFTHTAEGESECQTISMRGIDNSSYYIANGIAGCKASILNCNHPVTQKLILDSLRHWVLDFHVDGFC…
>OsPUL3
LPSFHFASVDDNKSNWKFVDEAQLAKLPPGSDEQQAAIVSIQQEDPYNWGYDPVLWGVPKGSYASNPDGPSRIIEYRQMVQALNRIGLRVVMDVVYNHLDSSGPFGVSSVLDKIVPGYYLRRNVNGQIENSAAMNNTASEHFMVDRLIVDDLLNWAINYKVDGFRFDLMGHIMKSTMIRAKSAIRSLTRDVHGVDGSKIYLYGEGWDFGEVAQNKRGINASQINMSGTGIGSFNDRIRDSVNGGNPFGNPLQQGFSTGLFLEIGLAGNLKDYVLRTHTGEAKKGSDIYTFDGSPVGYTSSPVETINYVSAHDNETLFDIVSIKTPIGLSIDEKCRINHLASSMIALSQGIPFFHAGDEILRSKSLDRDSYNSGDWFNKLDFTYETNNWGVGLPPRDKNE…
>OsISA1
MASLPHCLSARPLVVAAAPGRPGPGPGPWLRGGARRRNAAFSAGNAGRRVGLRRSVASAVEVGVGEDEEEGVEEEEEEVEAVVMPERYALGGACRVLAGMPAPLGATALDGGVNFAVYSAGASAASLCLFTPDDLEADEVTEEVPLDPLFNRTGNVWHVFIEGELHNMLYGYRFDGMFAPHCGQYFDVSNVVVDPYAKAVISRGEYGVPGPGGDCWPQMAGMIPLPYSTFDWQGDLPLRYPQKDLVIYEMHLRGFTKHSSSNVEHPGTYIGAISKLDYLKELGVNCVELMPCHEFNELEYFSCSSKMNFWGYSTINFFSPMIRYSSGGIRNCGRDAINEFKTFVREAHKRGIEVIMDVVFNHTAEGNEKGPILSFRGIDNSTYYMLAPKGEFYNYSGCG…

## Sheet: Table S4
Table S4. The MEME motif sequences of SSRGs.
Motif	Length(aa)	Sequence
MEME-1	50	FDVPLSHCINAGADKJLVPSRFEPCGLNQLYAMRYGTVPIVHKTGGLVDT
MEME-2	50	GMNIVFVAAEMAPWAKTGGLGDVVGSLPKALAARGHRVMVILPKYDCYKE
MEME-3	32	WHGLVKRGMTQDLSWDHPAKQYEEVLLKAKVZ
MEME-4	33	PLVGFIGRLDAQKGVDJIKAAIPEILEZBVQVV
MEME-5	29	HDWKFTGIVNGIDTDEWBPATDKFJPVDY
MEME-6	29	GNLVFVANDWHTALLPVYLKAYYRDNGJY
MEME-7	41	IDRGIALYKMIRLITMAJGGGGYLNFMGNEFGHPEWIDFPR
MEME-8	28	VLRFJLDNLRWWVEEYKIDGFRFD
MEME-9	41	TNYFAPSSRFGAPEDLKSLVDAAHKLGJEVLMDVVHSHASE
MEME-10	29	INYFKAGIKYADKVVTVSPGYSWELKTGE
MEME-11	29	RSALVIHNIAHQGRGPVDDFALLNLPEEF
MEME-12	41	LYPEAVTIAEDVSGMPTLCLPVDEGGVGFDYRLHMAIPDKW

## Sheet: Table S5
Table S5. Different versions of wheat correspond to gene IDs
Gene Name	Ref 1.1	Ref 1.0
TaSSIIIa.1	TraesCS1A02G091500.1	TraesCS1A01G091500.1
TaSSc.1	TraesCS1A02G137200.1	TraesCS1A01G137200.1
TaISA2.1	TraesCS1A02G247100.1	TraesCS1A01G247100.1
TaSSIV.1	TraesCS1A02G353300.1	TraesCS1A01G353300.1
TaAGP1.1	TraesCS1A02G419600.1	TraesCS1A01G419600.1
TaAGP6.1	TraesCS1B02G047000.1	TraesCS1B01G047000.1
TaSSIIIa.2	TraesCS1B02G119300.1	TraesCS1B01G119300.1
TaISA2.2	TraesCS1B02G257700.1	TraesCS1B01G257700.1
TaSSIV.2	TraesCS1B02G368500.1	TraesCS1B01G368500.1
TaAGP1.2	TraesCS1B02G449700.1	TraesCS1B01G449700.1
TaAGP6.2	TraesCS1D02G038000.1	TraesCS1D01G038000.1
TaSSIIIa.3	TraesCS1D02G100100.1	TraesCS1D01G100100.1
TaSSc.2	TraesCS1D02G138100.1	TraesCS1D01G138100.1
TaISA2.3	TraesCS1D02G246300.1	TraesCS1D01G246300.1
TaSSIV.3	TraesCS1D02G356900.1	TraesCS1D01G356900.1
TaAGP1.3	TraesCS1D02G427400.1	TraesCS1D01G427400.1
TaSBEIIa.1	TraesCS2A02G293400.1	TraesCS2A01G293400.1
TaSBEIIb.1	TraesCS2A02G310300.1	TraesCS2A01G310300.1
TaGBSSII.1	TraesCS2A02G373600.1	TraesCS2A01G373600.1
TaAGP5.1	TraesCS2A02G398500.1	TraesCS2A01G398500.1
TaSSIIIb.1	TraesCS2A02G468800.1	TraesCS2A01G468800.1
TaSBEIIa.2	TraesCS2B02G309500.1	TraesCS2B01G309500.1
TaSBEIIb.2	TraesCS2B02G327300.1	TraesCS2B01G327300.1
TaGBSSII.2	TraesCS2B02G390700.1	TraesCS2B01G390700.1
TaAGP5.2	TraesCS2B02G416400.1	TraesCS2B01G416400.1
TaSSIIIb.2	TraesCS2B02G491700.1	TraesCS2B01G491700.1
TaSBEIIa.3	TraesCS2D02G290800.1	TraesCS2D01G290800.1
TaSBEIIb.3	TraesCS2D02G308600.1	TraesCS2D01G308600.1
TaGBSSII.3	TraesCS2D02G369800.1	TraesCS2D01G369800.1
TaAGP5.3	TraesCS2D02G396000.1	TraesCS2D01G396000.1
TaSSIIIb.3	TraesCS2D02G468900.1	TraesCS2D01G468900.1
TaDBE.1	TraesCS4A02G258100.1	TraesCS4A01G258100.1
TaGBSSI.2	TraesCS4A02G418200.1	TraesCS4A01G418200.1
TaDBE.2	TraesCS4B02G056400.2	TraesCS4B01G056400.1
TaDBE.3	TraesCS4D02G056700.1	TraesCS4D01G056700.1
TaAGP5.4	TraesCS4D02G317800.1	TraesCS4D01G317800.1
TaAGP7.4	TraesCS5A02G038100.1	TraesCS5A01G038100.1
TaISA3.1	TraesCS5A02G248700.1	TraesCS5A01G248700.1
TaAGP2.1	TraesCS5A02G472000.1	TraesCS5A01G472000.1
TaAGP5.5	TraesCS5A02G490900.1	TraesCS5A01G490900.1
TaAGP7.5	TraesCS5B02G039600.1	TraesCS5B01G039600.1
TaAGP3.1	TraesCS5B02G175800.1	TraesCS5B01G175800.1
TaISA3.2	TraesCS5B02G246400.1	TraesCS5B01G246400.1
TaAGP6.3	TraesCS5B02G460900.1	TraesCS5B01G460900.1
TaAGP2.2	TraesCS5B02G484700.1	TraesCS5B01G484700.1
TaAGP3.2	TraesCS5D02G182600.1	TraesCS5D01G182600.1
TaISA3.3	TraesCS5D02G255800.1	TraesCS5D01G255800.1
TaAGP6.4	TraesCS5D02G462400.1	TraesCS5D01G462400.1
TaAGP2.3	TraesCS5D02G484500.1	TraesCS5D01G484500.1
TsSSIIb.1	TraesCS6A02G307800.1	TraesCS6A01G307800.1
TsSSIIb.2	TraesCS6B02G336400.1	TraesCS6B01G336400.1
TsSSIIb.3	TraesCS6D02G287000.1	TraesCS6D01G287000.1
TaGBSSI.1	TraesCS7A02G070100.1	TraesCS7A01G070100.1
TaSSI.1	TraesCS7A02G120300.1	TraesCS7A01G120300.1
TaPUL3.1	TraesCS7A02G133500.1	TraesCS7A01G133500.1
TaSSIIa.1	TraesCS7A02G189000.1	TraesCS7A01G189000.1
TaISA1.1	TraesCS7A02G251400.1	TraesCS7A01G251400.1
TaAGP4.1	TraesCS7A02G287400.1	TraesCS7A01G287400.1
TaAGP7.1	TraesCS7A02G309500.1	TraesCS7A01G309500.1
TaSBEI.1	TraesCS7A02G336400.1	TraesCS7A01G336400.1
TaSBEIa.1	TraesCS7A02G549100.1	TraesCS7A01G549100.1
TaSSI.2	TraesCS7B02G018600.1	TraesCS7B01G018600.1
TaPUL3.2	TraesCS7B02G034600.1	TraesCS7B01G034600.1
TaSSIIa.2	TraesCS7B02G093800.1	TraesCS7B01G093800.1
TaISA1.2	TraesCS7B02G139700.1	TraesCS7B01G139700.1
TaAGP4.2	TraesCS7B02G183300.1	TraesCS7B01G183300.1
TaAGP7.2	TraesCS7B02G209500.1	TraesCS7B01G209500.1
TaSBEI.2	TraesCS7B02G248000.1	TraesCS7B01G248000.1
TaSBEIa.2	TraesCS7B02G472500.1	TraesCS7B01G472500.1
TaGBSSI.3	TraesCS7D02G064300.1	TraesCS7D01G064300.1
TaSSI.3	TraesCS7D02G117800.1	TraesCS7D01G117800.1
TaPUL3.3	TraesCS7D02G133100.1	TraesCS7D01G133100.1
TaSSIIa.3	TraesCS7D02G190100.1	TraesCS7D01G190100.1
TaISA1.3	TraesCS7D02G249500.1	TraesCS7D01G249500.1
TaAGP4.3	TraesCS7D02G284900.1	TraesCS7D01G284900.1
TaAGP7.3	TraesCS7D02G306200.1	TraesCS7D01G306200.1
TaSBEI.3	TraesCS7D02G344000.1	TraesCS7D01G344000.1
TaSBEIa.3	TraesCS7D02G535400.1	TraesCS7D01G535400.1

## Sheet: Table S6
Table S6. Fst between wheat with different ploidy levels
Gene Name	AA_AABB	AA_AABBDD	AABB_AABBDD	AABBDD_DD
TaAGP1.1	0.2	0.26	0	-
TaAGP2.1	0.37	0.41	0.01	-
TaAGP4.1	0.34	0.38	0	-
TaAGP7.4	0.29	0.35	0.03	-
TaDBE.1	0.19	0.22	0	-
TaGBSSI.1	0.53	0.59	0.01	-
TaGBSSI.2	0.36	0.39	0.08	-
TaGBSSII.1	0.35	0.37	0.03	-
TaISA1.1	0.45	0.53	0.01	-
TaISA2.1	0.28	0.3	0.07	-
TaISA3.1	0.18	0.2	0.01	-
TaPUL3.1	0.34	0.39	0.02	-
TaSBEIa.1	0.39	0.44	0.01	-
TaSBEI.1	0.31	0.36	0.01	-
TaSBEIIa.1	0.4	0.43	0.02	-
TaSBEIIb.1	0.41	0.44	0.08	-
TaSSc.1	0.35	0.39	0.03	-
TaSSI.1	0.41	0.45	0.01	-
TaSSIIa.1	0.43	0.47	0.01	-
TaSSIIIa.1	0.34	0.39	0.01	-
TaSSIIIb.1	0.24	0.29	0	-
TaSSIV.1	0.44	0.49	0.01	-
TsSSIIb.1	0.4	0.41	0.03	-
TaAGP1.2	-	-	0.12	-
TaAGP2.2	-	-	0.04	-
TaAGP3.1	-	-	0.02	-
TaAGP4.2	-	-	0.06	-
TaAGP5.2	-	-	0.14	-
TaAGP6.1	-	-	0.03	-
TaAGP6.3	-	-	0.04	-
TaAGP7.2	-	-	0.13	-
TaAGP7.5	-	-	0.04	-
TaDBE.2	-	-	0.03	-
TaGBSSII.2	-	-	0.01	-
TaISA1.2	-	-	0	-
TaISA2.2	-	-	0	-
TaISA3.2	-	-	0.02	-
TaPUL3.2	-	-	0.05	-
TaSBEI.2	-	-	0.07	-
TaSBEIa.2	-	-	0.13	-
TaSBEIIa.2	-	-	0.05	-
TaSBEIIb.2	-	-	0.09	-
TaSSI.2	-	-	0.05	-
TaSSIIa.2	-	-	0.07	-
TaSSIIIa.2	-	-	0.17	-
TaSSIIIb.2	-	-	0.03	-
TaSSIV.2	-	-	0.03	-
TsSSIIb.2	-	-	0.1	-
TaAGP1.3	-	-	-	0.82
TaAGP2.3	-	-	-	0.65
TaAGP3.2	-	-	-	0.6
TaAGP4.3	-	-	-	0.74
TaAGP5.3	-	-	-	0
TaAGP5.4	-	-	-	0.84
TaAGP6.2	-	-	-	0.38
TaAGP6.4	-	-	-	0.34
TaAGP7.3	-	-	-	0.79
TaDBE.3	-	-	-	0.86
TaGBSSI.3	-	-	-	0.64
TaGBSSII.3	-	-	-	0.66
TaISA1.3	-	-	-	0.71
TaISA2.3	-	-	-	0.73
TaISA3.3	-	-	-	0.66
TaPUL3.3	-	-	-	0.78
TaSBEI.3	-	-	-	0.59
TaSBEIa.3	-	-	-	0.68
TaSBEIIa.3	-	-	-	0.72
TaSBEIIb.3	-	-	-	0.72
TaSSc.2	-	-	-	0.68
TaSSI.3	-	-	-	0.4
TaSSIIa.3	-	-	-	0.66
TaSSIIIa.3	-	-	-	0.81
TaSSIIIb.3	-	-	-	0.5
TaSSIV.3	-	-	-	0.3
TsSSIIb.3	-	-	-	0.47

## Sheet: Table S7
Table S7. Pi between wheat with different ploidy levels
Gene Name	AA	AABB	AABBDD	DD
TaAGP1.1	0.27	0.01	0	-
TaAGP2.1	0.28	0.07	0.02	-
TaAGP4.1	0.24	0.01	0	-
TaAGP5.1	0.3	0.08	0.01	-
TaAGP5.5	0.06	0.02	0	-
TaAGP7.1	0.27	0.04	0.03	-
TaAGP7.4	0.3	0.05	0.02	-
TaDBE.1	0.16	0.01	0	-
TaGBSSI.1	0.16	0.01	0	-
TaGBSSI.2	0.09	0.15	0.02	-
TaGBSSII.1	0.12	0.08	0.01	-
TaISA1.1	0.32	0.02	0.04	-
TaISA2.1	0.13	0.09	0.05	-
TaISA3.1	0.25	0.23	0.23	-
TaPUL3.1	0.24	0.04	0.02	-
TaSBEIa.1	0.31	0.04	0.06	-
TaSBEI.1	0.19	0.03	0.02	-
TaSBEIIa.1	0.25	0.06	0.08	-
TaSBEIIb.1	0.26	0.1	0.02	-
TaSSc.1	0.21	0.04	0.02	-
TaSSI.1	0.28	0.05	0.04	-
TaSSIIa.1	0.29	0.03	0.04	-
TaSSIIIa.1	0.22	0.02	0.01	-
TaSSIIIb.1	0.33	0.14	0.14	-
TaSSIV.1	0.32	0.04	0.04	-
TsSSIIb.1	0.2	0.09	0.11	-
TaAGP1.2	-	0.22	0.1	-
TaAGP2.2	-	0.36	0.29	-
TaAGP3.1	-	0.04	0.01	-
TaAGP4.2	-	0.12	0.05	-
TaAGP5.2	-	0.18	0.09	-
TaAGP6.1	-	0.07	0.11	-
TaAGP6.3	-	0.07	0.05	-
TaAGP7.2	-	0.04	0.01	-
TaAGP7.5	-	0.06	0.04	-
TaDBE.2	-	0.04	0	-
TaGBSSII.2	-	0.03	0.04	-
TaISA1.2	-	0.02	0.01	-
TaISA2.2	-	0.09	0.06	-
TaISA3.2	-	0.07	0.05	-
TaPUL3.2	-	0.13	0.14	-
TaSBEI.2	-	0.09	0	-
TaSBEIa.2	-	0.08	0.3	-
TaSBEIIa.2	-	0.27	0.19	-
TaSBEIIb.2	-	0.09	0	-
TaSSI.2	-	0.06	0.01	-
TaSSIIa.2	-	0.07	0.05	-
TaSSIIIa.2	-	0.18	0.01	-
TaSSIIIb.2	-	0.1	0.08	-
TaSSIV.2	-	0.09	0.03	-
TsSSIIb.2	-	0.16	0.02	-
TaAGP1.3	-	-	0	0.32
TaAGP2.3	-	-	0.05	0.37
TaAGP3.2	-	-	0	0.38
TaAGP4.3	-	-	0	0.41
TaAGP5.3	-	-	0	0
TaAGP5.4	-	-	0.01	0.44
TaAGP6.2	-	-	0.14	0.29
TaAGP6.4	-	-	0.05	0.35
TaAGP7.3	-	-	0	0.42
TaDBE.3	-	-	0	0.41
TaGBSSI.3	-	-	0	0.39
TaGBSSII.3	-	-	0	0.39
TaISA1.3	-	-	0.01	0.38
TaISA2.3	-	-	0	0.39
TaISA3.3	-	-	0.02	0.34
TaPUL3.3	-	-	0	0.41
TaSBEI.3	-	-	0.02	0.3
TaSBEIa.3	-	-	0.06	0.37
TaSBEIIa.3	-	-	0.01	0.42
TaSBEIIb.3	-	-	0	0.4
TaSSc.2	-	-	0	0.33
TaSSI.3	-	-	0.22	0.08
TaSSIIa.3	-	-	0	0.32
TaSSIIIa.3	-	-	0.01	0.44
TaSSIIIb.3	-	-	0.19	0.29
TaSSIV.3	-	-	0	0.19
TsSSIIb.3	-	-	0	0.31

## Sheet: Table S8
Table S8 Comparative analysis of viscosity properties of wheat starch
Class	Peak Viscosity (cP)	Trough Viscosity (cP)	Breakdown Viscosity (cP)	Final Viscosity (cP)	Setback Viscosity (cP)	Peak Time (min)
Common Wheat	5443.090±611.638	2524.640±215.154	2918.450±689.027	5067.270±584.72	2542.640±488.421	5.1520±0.340
Emmer Wheat	5677.940±536.565	2530.940±558.082	3147.000±922.610	5068.440±925.146	2537.500±516.199	5.052±0.573
Mean	5588.860±567.322	2528.550±453.476	3060.310±836.121	5068.000±801.098	2539.450±496.975	5.090±0.493

## Sheet: Table S9
Table S9 Thermodynamic properties of wheat starch
Sample	T0/℃	Tp/℃	Tc/℃	△H/J
Common Wheat	61.217±1.711 **	65.293±1.499 **	75.119±1.720 *	2.553±0.217
Emmer Wheat	59.706±1.446 **	64.094±1.170 **	73.991±2.419*	2.487±0.331
Mean	60.462±1.579	64.694±1.334	74.555±2.070	2.520±0.274
Note:0.001(***), 0.01(**), 0.05(*)

## Sheet: Table S10
Table S10. X-ray diffraction analysis of wheat starch
Sample	15°	17°	18°	20°	23.5°	Degree of crystallinity (%)
Common Wheat	7.918±1.871	8.655±2.41	4.864±2.903	2.382±1.123 *	5.255±0.266	22.489±1.552
Emmer Wheat	7.144±1.33	7.811±2.685	4.811±3.058	3.511±0.889 *	5.089±0.257	22.086±1.119
Mean	7.531±1.601	8.233±2.548	4.838±2.981	2.947±1.006	5.172±0.262	22.288±1.336
Note：0.001(***), 0.01(**), 0.05(*)

[truncated: 4 more sheets: Table S11, Table S12, Table S13, Table S14]
